# Supplementary material for: Subspecies-specific sequence detection for differentiation of Mycobacterium abscessus complex
Source: Sci Rep. 2020 Oct 2;10:16415. doi: 10.1038/s41598-020-73607-x (PMC7532137; doi:10.1038/s41598-020-73607-x)
Supplement: Supplementary file 2 — Supplementary Tables [file 41598_2020_73607_MOESM2_ESM.xlsx]

## Sheet: Title page
Subspecies-specific sequence detection for differentiation of Mycobacterium abscessus complex
Alina Minias 1*, Lidia Żukowska 2, Jakub Lach 3, Tomasz Jagielski 4, Dominik Strapagiel 3, Su-Young Kim 5, Won-Jung Koh # 5 , Heather Adam 6, Ruth Bittner 6, Sara Truden 7, Manca Žolnir-Dovč 7, Jarosław Dziadek 1
1 Institute of Medical Biology, Polish Academy of Sciences, Lodz, Poland
2 BioMedChem Doctoral School of the University of Lodz and the Institutes of the Polish Academy of Sciences in Lodz, Lodz, Poland
3 Biobank Lab, Department of Molecular Biophysics, Faculty of Biology and Environmental Protection, University of Lodz, Lodz, Poland
4 Department of Medical Microbiology, Institute of Microbiology, Faculty of Biology, University of Warsaw, Warsaw, Poland
5 Division of Pulmonary and Critical Care Medicine, Department of Medicine, Samsung Medical Center, Sungkyunkwan University School of Medicine, Seoul, South Korea
6 Diagnostic Services, Shared Health, Manitoba, Canada
7 National Reference Laboratory for Mycobacteria, University Clinic of Respiratory and Allergic Diseases, Golnik, Slovenia
# deceased
*Corresponding author: Alina Minias; ul. Lodowa 106, 93-232 Lodz, Poland; tel: +48 42 272 36 06, fax: +48 42 27 23 630, email: aminias@cbm.pan.pl

## Sheet: Table S1- List of strains
Accession number	Strain description	isolation place	uploaded by	rpoB typing	MLST typing- code	MLST typing- ST type	erm41 typing	ANI	SubSpecSeqD	bol-s-s	mas1-s-s	mas2-s-s	abs-s-s
NC_010397	Mycobacterium abscessus ATCC 19977	reference strain	National Center for Biotechnology Information, NIH, Bethesda, MD 20894, USA	abscessus	1;1;1;1;1;1;1	1	abscessus/bolletii	abscessus	abscessus				abscessus
NC_018150	Mycobacterium abscessus subsp. massiliense str. GO 06	no data	Department of Cellular Biology, University of Brazilia, Campus Darcy Ribeiro, Institute of Biology-IB, Brazilia, DF 70919-900, Brazil	massiliense	11;13;2;10;7;13;2	23	massiliense	massiliense	massiliense		massiliense	massiliense
NC_021282	Mycobacterium abscessus subsp. bolletii 50594	no data	Microbiology and Immunology, Seoul National University College of Medicine, 28 Yongon-dong, Chongno-gu, Seoul, Seoul 110-799, South Korea	massiliense	21;13;4;10;6;11;7	176	massiliense	massiliense	massiliense		massiliense	massiliense
NZ_AGQU00000000	Mycobacterium abscessus 47J26	United Kingdom	Centre for Systems Biology, University of Birmingham, School of Biosciences, Edgbaston, Birmingham, West Midlands B15 2TT, UK	massiliense	11;13;2;10;7;13;2	23	massiliense	massiliense	massiliense		massiliense	massiliense
NZ_AHAR00000000	Mycobacterium abscessus subsp. massiliense CCUG 48898 = JCM 15300	no data	Biological Sciences, Seoul National University, 502-327, San56-1, Shilim-Dong, Seoul 151-742, Korea	massiliense	11;13;4;9;6;11;11	37	massiliense	massiliense	massiliense			massiliense
NZ_AHAS00000000	Mycobacterium abscessus subsp. bolletii BD	France	Biological Sciences, Seoul National University, 502-327, San56-1, Shilim-Dong, Seoul 151-742, Korea	bolletii	4;15;12;11;10;6;8	38	abscessus/bolletii	bolletii	bolletii	bolletii
NZ_AJLY00000000	Mycobacterium abscessus M24	Malaysia	Faculty of Dentistry, Universiti Malaya, Kuala Lumpur, Jalan Universiti, Kuala Lumpur, Kuala Lumpur 50603, Malaysia	bolletii	4;9;20;7;20;6;11	109	abscessus/bolletii	bolletii	ambiguous result	bolletii	massiliense
NZ_AJLZ00000000	Mycobacterium abscessus M115	Malaysia	Faculty of Dentistry, Universiti Malaya, Kuala Lumpur, Jalan Universiti, Kuala Lumpur, Kuala Lumpur 50603, Malaysia	massiliense	11;13;2;5;22;2;26	112	massiliense	massiliense	massiliense		massiliense	massiliense
NZ_AJSC00000000	Mycobacterium abscessus subsp. bolletii M18	Malaysia	Faculty of Dentistry, Universiti Malaya, Kuala Lumpur, Jalan Universiti, Kuala Lumpur, Kuala Lumpur 50603, Malaysia	massiliense	11;13;2;10;7;13;2	23	massiliense	massiliense	massiliense		massiliense	massiliense
NZ_AJSD00000000	Mycobacterium abscessus M159	Malaysia	Faculty of Dentistry, Universiti Malaya, Kuala Lumpur, Jalan Universiti, Kuala Lumpur, Kuala Lumpur 50603, Malaysia	massiliense	2;2;2;2;2;2;2	2	massiliense	massiliense	massiliense		massiliense	massiliense
NZ_AJSE00000000	Mycobacterium abscessus M172	Malaysia	Faculty of Dentistry, Universiti Malaya, Kuala Lumpur, Jalan Universiti, Kuala Lumpur, Kuala Lumpur 50603, Malaysia	massiliense	11;14;4;24;6;2;16	117	massiliense	massiliense	massiliense		massiliense	massiliense
NZ_AKTU00000000	Mycobacterium abscessus 4S-0303	no data	Institute for Genome Sciences, University of Maryland School of Medicine, 801 W. Baltimore St., Baltimore, MD 21201, USA	abscessus	18;1;1;21;5;9;18	new ST pattern	abscessus/bolletii	abscessus	abscessus				abscessus
NZ_AKTV00000000	Mycobacterium abscessus 4S-0726-RA	no data	Institute for Genome Sciences, University of Maryland School of Medicine, 801 W. Baltimore St., Baltimore, MD 21201, USA	abscessus	18;1;1;21;5;9;18	new ST pattern	abscessus/bolletii	abscessus	abscessus				abscessus
NZ_AKTW00000000	Mycobacterium abscessus 4S-0726-RB	no data	Institute for Genome Sciences, University of Maryland School of Medicine, 801 W. Baltimore St., Baltimore, MD 21201, USA	abscessus	18;1;1;21;5;9;18	new ST pattern	abscessus/bolletii	abscessus	abscessus				abscessus
NZ_AKTX00000000	Mycobacterium abscessus 5S-0304	USA	Institute for Genome Sciences, University of Maryland School of Medicine, 801 W. Baltimore St., Baltimore, MD 21201, USA	massiliense	11;13;4;10;6;11;8	new ST pattern	abscessus/bolletii	massiliense	massiliense		massiliense	massiliense
NZ_AKTY00000000	Mycobacterium abscessus 5S-0421	no data	Institute for Genome Sciences, University of Maryland School of Medicine, 801 W. Baltimore St., Baltimore, MD 21201, USA	massiliense	11;13;4;10;6;11;8	new ST pattern	abscessus/bolletii	massiliense	massiliense		massiliense	massiliense
NZ_AKTZ00000000	Mycobacterium abscessus 5S-0422	no data	Institute for Genome Sciences, University of Maryland School of Medicine, 801 W. Baltimore St., Baltimore, MD 21201, USA	massiliense	11;13;4;10;6;11;8	new ST pattern	abscessus/bolletii	massiliense	massiliense		massiliense	massiliense
NZ_AKUA00000000	Mycobacterium abscessus 5S-0708	no data	Institute for Genome Sciences, University of Maryland School of Medicine, 801 W. Baltimore St., Baltimore, MD 21201, USA	massiliense	11;13;4;10;6;11;8	new ST pattern	abscessus/bolletii	massiliense	massiliense		massiliense	massiliense
NZ_AKUB00000000	Mycobacterium abscessus 5S-0817	no data	Institute for Genome Sciences, University of Maryland School of Medicine, 801 W. Baltimore St., Baltimore, MD 21201, USA	massiliense	11;13;4;10;6;11;8	new ST pattern	abscessus/bolletii	massiliense	massiliense		massiliense	massiliense
NZ_AKUC00000000	Mycobacterium abscessus 5S-1212	no data	Institute for Genome Sciences, University of Maryland School of Medicine, 801 W. Baltimore St., Baltimore, MD 21201, USA	massiliense	11;13;4;10;6;11;8	new ST pattern	abscessus/bolletii	massiliense	massiliense		massiliense	massiliense
NZ_AKUD00000000	Mycobacterium abscessus 5S-1215	no data	Institute for Genome Sciences, University of Maryland School of Medicine, 801 W. Baltimore St., Baltimore, MD 21201, USA	massiliense	11;13;4;10;6;11;8	new ST pattern	abscessus/bolletii	massiliense	massiliense		massiliense	massiliense
NZ_AKUE00000000	Mycobacterium abscessus 6G-0125-R	no data	Institute for Genome Sciences, University of Maryland School of Medicine, 801 W. Baltimore St., Baltimore, MD 21201, USA	abscessus	1;1;1;1;1;1;1	1	abscessus/bolletii	abscessus	abscessus				abscessus
NZ_AKUF00000000	Mycobacterium abscessus 6G-0125-S	USA	Institute for Genome Sciences, University of Maryland School of Medicine, 801 W. Baltimore St., Baltimore, MD 21201, USA	abscessus	1;1;1;1;1;1;1	1	abscessus/bolletii	abscessus	abscessus				abscessus
NZ_AKUG00000000	Mycobacterium abscessus 6G-0728-S	no data	Institute for Genome Sciences, University of Maryland School of Medicine, 801 W. Baltimore St., Baltimore, MD 21201, USA	abscessus	1;1;1;1;1;1;1	1	abscessus/bolletii	abscessus	abscessus				abscessus
NZ_AKUH00000000	Mycobacterium abscessus 6G-1108	no data	Institute for Genome Sciences, University of Maryland School of Medicine, 801 W. Baltimore St., Baltimore, MD 21201, USA	abscessus	1;1;1;1;1;1;1	1	abscessus/bolletii	abscessus	abscessus				abscessus
NZ_AKUI00000000	Mycobacterium abscessus subsp. bolletii 1S-151-0930	no data	Institute for Genome Sciences, University of Maryland School of Medicine, 801 W. Baltimore St., Baltimore, MD 21201, USA	massiliense	11;13;2;10;1;13;2	48	massiliense	massiliense	massiliense		massiliense
NZ_AKUJ00000000	Mycobacterium abscessus subsp. bolletii 1S-152-0914	no data	Institute for Genome Sciences, University of Maryland School of Medicine, 801 W. Baltimore St., Baltimore, MD 21201, USA	massiliense	11;13;2;10;1;13;2	48	massiliense	massiliense	massiliense		massiliense
NZ_AKUK00000000	Mycobacterium abscessus subsp. bolletii 1S-153-0915	no data	Institute for Genome Sciences, University of Maryland School of Medicine, 801 W. Baltimore St., Baltimore, MD 21201, USA	massiliense	11;13;2;10;1;13;2	48	massiliense	massiliense	massiliense		massiliense
NZ_AKUL00000000	Mycobacterium abscessus subsp. bolletii 1S-154-0310	no data	Institute for Genome Sciences, University of Maryland School of Medicine, 801 W. Baltimore St., Baltimore, MD 21201, USA	massiliense	11;13;2;10;1;13;2	48	massiliense	massiliense	massiliense		massiliense
NZ_AKUM00000000	Mycobacterium abscessus subsp. bolletii 2B-0626	no data	Institute for Genome Sciences, University of Maryland School of Medicine, 801 W. Baltimore St., Baltimore, MD 21201, USA	massiliense	11;13;2;10;7;13;2	23	massiliense	massiliense	massiliense		massiliense	massiliense
NZ_AKUN00000000	Mycobacterium abscessus subsp. bolletii 2B-0107	no data	Institute for Genome Sciences, University of Maryland School of Medicine, 801 W. Baltimore St., Baltimore, MD 21201, USA	massiliense	11;13;2;10;7;13;2	23	massiliense	massiliense	massiliense		massiliense	massiliense
NZ_AKUO00000000	Mycobacterium abscessus subsp. bolletii 2B-1231	no data	Institute for Genome Sciences, University of Maryland School of Medicine, 801 W. Baltimore St., Baltimore, MD 21201, USA	massiliense	11;13;2;10;7;13;2	23	massiliense	massiliense	massiliense		massiliense	massiliense
NZ_AKUP00000000	Mycobacterium abscessus 3A-0810-R	no data	Institute for Genome Sciences, University of Maryland School of Medicine, 801 W. Baltimore St., Baltimore, MD 21201, USA	abscessus	1;1;1;1;1;1;1	1	abscessus/bolletii	abscessus	abscessus				abscessus
NZ_AKUQ00000000	Mycobacterium abscessus 5S-0921	no data	Institute for Genome Sciences, University of Maryland School of Medicine, 801 W. Baltimore St., Baltimore, MD 21201, USA	massiliense	11;13;4;10;6;11;8	new ST pattern	abscessus/bolletii	massiliense	massiliense		massiliense	massiliense
NZ_AKUR00000000	Mycobacterium abscessus 6G-0212	no data	Institute for Genome Sciences, University of Maryland School of Medicine, 801 W. Baltimore St., Baltimore, MD 21201, USA	abscessus	1;1;1;1;1;1;1	1	abscessus/bolletii	abscessus	abscessus				abscessus
NZ_AKUS00000000	Mycobacterium abscessus 6G-0728-R	USA	Institute for Genome Sciences, University of Maryland School of Medicine, 801 W. Baltimore St., Baltimore, MD 21201, USA	abscessus	1;1;1;1;1;1;1	1	abscessus/bolletii	abscessus	abscessus				abscessus
NZ_AKUT00000000	Mycobacterium abscessus 4S-0206	no data	Institute for Genome Sciences, University of Maryland School of Medicine, 801 W. Baltimore St., Baltimore, MD 21201, USA	abscessus	18;1;1;21;5;9;18	new ST pattern	abscessus/bolletii	abscessus	abscessus				abscessus
NZ_AKUU00000000	Mycobacterium abscessus subsp. bolletii 2B-0307	no data	Institute for Genome Sciences, University of Maryland School of Medicine, 801 W. Baltimore St., Baltimore, MD 21201, USA	massiliense	11;13;2;10;7;13;2	23	massiliense	massiliense	massiliense		massiliense	massiliense
NZ_AKUV00000000	Mycobacterium abscessus subsp. bolletii 2B-0912-R	no data	Institute for Genome Sciences, University of Maryland School of Medicine, 801 W. Baltimore St., Baltimore, MD 21201, USA	massiliense	11;13;2;10;7;13;2	23	massiliense	massiliense	massiliense		massiliense	massiliense
NZ_AKUW00000000	Mycobacterium abscessus subsp. bolletii 2B-0912-S	no data	Institute for Genome Sciences, University of Maryland School of Medicine, 801 W. Baltimore St., Baltimore, MD 21201, USA	massiliense	11;13;2;10;7;13;2	23	massiliense	massiliense	massiliense		massiliense	massiliense
NZ_AKUX00000000	Mycobacterium abscessus 3A-0119-R	USA	Institute for Genome Sciences, University of Maryland School of Medicine, 801 W. Baltimore St., Baltimore, MD 21201, USA	abscessus	1;1;1;1;1;1;1	1	abscessus/bolletii	abscessus	abscessus				abscessus
NZ_AKUY00000000	Mycobacterium abscessus 3A-0122-R	USA	Institute for Genome Sciences, University of Maryland School of Medicine, 801 W. Baltimore St., Baltimore, MD 21201, USA	abscessus	1;1;1;1;1;1;1	1	abscessus/bolletii	abscessus	abscessus				abscessus
NZ_AKUZ00000000	Mycobacterium abscessus 3A-0122-S	no data	Institute for Genome Sciences, University of Maryland School of Medicine, 801 W. Baltimore St., Baltimore, MD 21201, USA	abscessus	1;1;1;1;1;1;1	1	abscessus/bolletii	abscessus	abscessus				abscessus
NZ_AKVA00000000	Mycobacterium abscessus 3A-0731	no data	Institute for Genome Sciences, University of Maryland School of Medicine, 801 W. Baltimore St., Baltimore, MD 21201, USA	abscessus	1;1;1;1;1;1;1	1	abscessus/bolletii	abscessus	abscessus				abscessus
NZ_AKVB00000000	Mycobacterium abscessus 3A-0930-R	no data	Institute for Genome Sciences, University of Maryland School of Medicine, 801 W. Baltimore St., Baltimore, MD 21201, USA	abscessus	1;1;1;1;1;1;1	1	abscessus/bolletii	abscessus	abscessus				abscessus
NZ_AKVC00000000	Mycobacterium abscessus 3A-0930-S	no data	Institute for Genome Sciences, University of Maryland School of Medicine, 801 W. Baltimore St., Baltimore, MD 21201, USA	abscessus	1;1;1;1;1;1;1	1	abscessus/bolletii	abscessus	abscessus				abscessus
NZ_AKVD00000000	Mycobacterium abscessus 4S-0116-R	USA	Institute for Genome Sciences, University of Maryland School of Medicine, 801 W. Baltimore St., Baltimore, MD 21201, USA	abscessus	18;1;1;21;5;9;18	new ST pattern	abscessus/bolletii	abscessus	abscessus				abscessus
NZ_AKVE00000000	Mycobacterium abscessus 4S-0116-S	USA	Institute for Genome Sciences, University of Maryland School of Medicine, 801 W. Baltimore St., Baltimore, MD 21201, USA	abscessus	18;1;1;21;5;9;18	new ST pattern	abscessus/bolletii	abscessus	abscessus				abscessus
NZ_AKVF00000000	Mycobacterium abscessus subsp. massiliense CCUG 48898 = JCM 15300	France	Institute for Genome Sciences, University of Maryland School of Medicine, 801 W. Baltimore St., Baltimore, MD 21201, USA	massiliense	11;13;4;9;6;11;11	37	massiliense	massiliense	massiliense			massiliense
NZ_AKVR00000000	Mycobacterium abscessus M139	Malaysia	Faculty of Dentistry, Universiti Malaya, Kuala Lumpur, Jalan Universiti, Kuala Lumpur, Kuala Lumpur 50603, Malaysia	massiliense	24;20;1;9;8;8;27	115	abscessus/bolletii	massiliense	massiliense		massiliense	massiliense
NZ_AKVT00000000	Mycobacterium abscessus M152	Malaysia	Faculty of Dentistry, Universiti Malaya, Kuala Lumpur, Jalan Universiti, Kuala Lumpur, Kuala Lumpur 50603, Malaysia	abscessus	3;11;1;3;3;3;3	63	abscessus/bolletii	abscessus	abscessus				abscessus
NZ_AP014547	Mycobacterium abscessus subsp. bolletii CCUG 48898 = JCM 15300	no data	Institute of Infectious Diseases, Pathogen Genomics Center; 1-23-1 Toyama, Shinjuku-ku, Tokyo 162-8640, Japan	massiliense	11;13;4;9;6;11;11	37	massiliense	massiliense	massiliense			massiliense
NZ_ATFQ00000000	Mycobacterium abscessus subsp. bolletii CRM-0020	Brazil	Integrated Center for Genes, Environment and Health, National Jewish Health, 1400 Jackson St., Denver, CO 80206, USA	massiliense	11;13;2;10;7;13;2	23	massiliense	massiliense	massiliense		massiliense	massiliense
NZ_AUMY00000000	Mycobacterium abscessus V06705	France	Faculte de Medecine Pitie-Salpetriere, University Pierre et Marie Curie, 91 boulevard de l'Hopital, Paris, Ile-de-France 75013, France	abscessus	1;1;1;1;1;1;1	1	abscessus/bolletii	abscessus	abscessus				abscessus
NZ_AUVF00000000	Mycobacterium abscessus subsp. bolletii INCQS 00594	Brazil	Instituto de Ciencias Biologicas, Universidade Federal do Para, Rua Augusto Correa, 01, Belem, Para 66075-110, Brazil	massiliense	11;13;2;10;7;13;2	23	massiliense	massiliense	massiliense		massiliense	massiliense
NZ_CP009407	Mycobacterium abscessus subsp. bolletii 103	no data	Bacterial Collections, BEI Resources/American Type and Culture Collection (ATCC), 10801 University Boulevard, Manassas, VA 20110, USA	abscessus	1;1;1;1;1;1;1	1	abscessus/bolletii	abscessus	abscessus				abscessus
NZ_CP009408	Mycobacterium abscessus subsp. bolletii strain MA 1948	no data	Bacterial Collections, BEI Resources/American Type and Culture Collection (ATCC), 10801 University Boulevard, Manassas, VA 20110, USA	abscessus	1;1;1;1;1;1;1	1	abscessus/bolletii	abscessus	abscessus				abscessus
NZ_CP009447	Mycobacterium abscessus subsp. bolletii strain MM1513	no data	Bacterial Collections, BEI Resources/American Type and Culture Collection (ATCC), 10801 University Boulevard, Manassas, VA 20110, USA	massiliense	11;13;4;10;6;11;8	new ST pattern	massiliense	massiliense	massiliense		massiliense	massiliense
NZ_CP009613	Mycobacterium abscessus subsp. bolletii strain MC1518	USA	Bacterial Collections, BEI Resources/American Type and Culture Collection (ATCC), 10801 University Boulevard, Manassas, VA 20110, USA	abscessus	1;1;1;1;1;1;1	1	abscessus/bolletii	abscessus	abscessus				abscessus
NZ_CP009615	Mycobacterium abscessus strain DJO-44274	USA	Bacterial Collections, BEI Resources/American Type and Culture Collection (ATCC), 10801 University Boulevard, Manassas, VA 20110, USA	massiliense	11;13;2;10;7;13;2	23	massiliense	massiliense	massiliense		massiliense	massiliense
NZ_CP009616	Mycobacterium abscessus strain 4529	no data	Bacterial Collections, BEI Resources/American Type and Culture Collection (ATCC), 10801 University Boulevard, Manassas, VA 20110, USA	massiliense	11;13;2;10;7;13;2	23	massiliense	massiliense	massiliense		massiliense	massiliense
NZ_CP012044	Mycobacterium abscessus UC22	South Korea	NGS Team, ChunLab Inc., Bldg 105-1, Suite #307, SNU, 1 Gwanak-ro, Gwanak-gu, Seoul 151-742, Republic of Korea	abscessus	3;12;1;8;5;6;18	new ST pattern	abscessus/bolletii	abscessus	abscessus				abscessus
NZ_CP013049	Mycobacterium abscessus strain NOV0213	Russia	Department of Molecular and Biological Bacteriology, Novosibirsk Research Institute of Tuberculosis, Okhotskaya st. 81a, Novosibirsk 630040, Russian Federation	abscessus	1;1;1;1;1;1;1	1	abscessus/bolletii	abscessus	abscessus				abscessus
NZ_CP014950	Mycobacterium abscessus strain FLAC003	USA	Pediatrics, University of Michigan Medical School, 1150 W. Medical Center Dr., Ann Arbor, MI 48109, USA	bolletii	4;16;10;new pattern 1;4;4;8	new ST pattern	abscessus/bolletii	bolletii	bolletii	bolletii
NZ_CP014951	Mycobacterium abscessus strain FLAC004	USA	Pediatrics, University of Michigan Medical School, 1150 W. Medical Center Dr., Ann Arbor, MI 48109, USA	massiliense	11;13;2;10;7;13;2	23	massiliense	massiliense	massiliense		massiliense	massiliense
NZ_CP014952	Mycobacterium abscessus strain FLAC005	USA	Pediatrics, University of Michigan Medical School, 1150 W. Medical Center Dr., Ann Arbor, MI 48109, USA	massiliense	11;20;4;10;8;13;2	34	massiliense	massiliense	massiliense		massiliense	massiliense
NZ_CP014953	Mycobacterium abscessus strain FLAC007	USA	Pediatrics, University of Michigan Medical School, 1150 W. Medical Center Dr., Ann Arbor, MI 48109, USA	massiliense	11;13;2;10;7;13;2	23	massiliense	massiliense	massiliense		massiliense	massiliense
NZ_CP014954	Mycobacterium abscessus strain FLAC008	USA	Pediatrics, University of Michigan Medical School, 1150 W. Medical Center Dr., Ann Arbor, MI 48109, USA	massiliense	11;13;2;10;7;13;2	23	massiliense	massiliense	massiliense		massiliense	massiliense
NZ_CP014955	Mycobacterium abscessus strain FLAC013	USA	Pediatrics, University of Michigan Medical School, 1150 W. Medical Center Dr., Ann Arbor, MI 48109, USA	abscessus	1;1;1;1;1;1;1	1	abscessus/bolletii	abscessus	abscessus				abscessus
NZ_CP014956	Mycobacterium abscessus strain FLAC029	USA	Pediatrics, University of Michigan Medical School, 1150 W. Medical Center Dr., Ann Arbor, MI 48109, USA	abscessus	1;1;1;1;1;1;1	1	abscessus/bolletii	abscessus	abscessus				abscessus
NZ_CP014957	Mycobacterium abscessus strain FLAC031	USA	Pediatrics, University of Michigan Medical School, 1150 W. Medical Center Dr., Ann Arbor, MI 48109, USA	abscessus	3;1;1;3;5;15;1	22	abscessus/bolletii	abscessus	abscessus				abscessus
NZ_CP014958	Mycobacterium abscessus strain FLAC045	USA	Pediatrics, University of Michigan Medical School, 1150 W. Medical Center Dr., Ann Arbor, MI 48109, USA	massiliense	11;13;2;10;7;13;2	23	massiliense	massiliense	massiliense		massiliense	massiliense
NZ_CP014959	Mycobacterium abscessus strain FLAC048	USA	Pediatrics, University of Michigan Medical School, 1150 W. Medical Center Dr., Ann Arbor, MI 48109, USA	abscessus	11;13;4;9;6;11;11	37	massiliense	massiliense	massiliense			massiliense
NZ_CP014960	Mycobacterium abscessus strain FLAC049	USA	Pediatrics, University of Michigan Medical School, 1150 W. Medical Center Dr., Ann Arbor, MI 48109, USA	abscessus	20;1;1;3;new pattern 2;3;1	new ST pattern	abscessus/bolletii	abscessus	abscessus				abscessus
NZ_CP014961	Mycobacterium abscessus strain FLAC054	USA	Pediatrics, University of Michigan Medical School, 1150 W. Medical Center Dr., Ann Arbor, MI 48109, USA	massiliense	11;9;1;9;6;11;7	new ST pattern	massiliense	massiliense	massiliense			massiliense
NZ_CP016188	Mycobacterium abscessus strain FLAC006	USA	Pediatrics, University of Michigan Medical School, 1150 W. Medical Center Dr., Ann Arbor, MI 48109, USA	massiliense	11;12;4;8;8;8;27	new ST pattern	massiliense	massiliense	massiliense		massiliense	massiliense
NZ_CP016190	Mycobacterium abscessus strain FLAC028	USA	Pediatrics, University of Michigan Medical School, 1150 W. Medical Center Dr., Ann Arbor, MI 48109, USA	abscessus	1;1;1;1;1;1;1	1	abscessus/bolletii	abscessus	abscessus				abscessus
NZ_CP016191	Mycobacterium abscessus strain FLAC030	USA	Pediatrics, University of Michigan Medical School, 1150 W. Medical Center Dr., Ann Arbor, MI 48109, USA	abscessus	11;13;4;9;6;21;11	60	massiliense	massiliense	massiliense			massiliense
NZ_CP016192	Mycobacterium abscessus strain FLAC046	USA	Pediatrics, University of Michigan Medical School, 1150 W. Medical Center Dr., Ann Arbor, MI 48109, USA	abscessus	1;1;1;1;1;1;1	1	abscessus/bolletii	abscessus	abscessus				abscessus
NZ_CP016193	Mycobacterium abscessus strain FLAC055	USA	Pediatrics, University of Michigan Medical School, 1150 W. Medical Center Dr., Ann Arbor, MI 48109, USA	massiliense	11;9;1;9;6;11;7	new ST pattern	massiliense	massiliense	massiliense			massiliense
NZ_CP021122	Mycobacterium abscessus subsp. massiliense strain FLAC047	USA	Pediatrics, University of Michigan Medical School, 1150 W. Medical Center Dr., Ann Arbor, MI 48109, USA	abscessus	11;13;4;9;6;11;11	37	massiliense	abscessus	massiliense			massiliense
NZ_CSTF00000000	Mycobacterium abscessus strain PAP097 isolate 28_a	United Kingdom	WTSI, Pathogen Informatics, Wellcome Trust Sanger Institute, CB10 1SA, United Kingdom	massiliense	11;13;2;10;7;13;2	23	massiliense	massiliense	massiliense		massiliense	massiliense
NZ_CSTG00000000	Mycobacterium abscessus strain PAP095 isolate 19_p	United Kingdom	WTSI, Pathogen Informatics, Wellcome Trust Sanger Institute, CB10 1SA, United Kingdom	massiliense	11;13;2;10;7;13;2	23	massiliense	massiliense	massiliense		massiliense	massiliense
NZ_CSTO00000000	Mycobacterium abscessus strain PAP001 isolate 7_b	United Kingdom	WTSI, Pathogen Informatics, Wellcome Trust Sanger Institute, CB10 1SA, United Kingdom	abscessus	1;1;1;1;1;1;1	1	abscessus/bolletii	abscessus	abscessus				abscessus
NZ_CSTP00000000	Mycobacterium abscessus strain PAP002 isolate 7_c	United Kingdom	WTSI, Pathogen Informatics, Wellcome Trust Sanger Institute, CB10 1SA, United Kingdom	abscessus	1;1;1;1;1;1;1	1	abscessus/bolletii	abscessus	abscessus				abscessus
NZ_CSTR00000000	Mycobacterium abscessus strain PAP007 isolate 2_b	United Kingdom	WTSI, Pathogen Informatics, Wellcome Trust Sanger Institute, CB10 1SA, United Kingdom	massiliense	11;13;2;10;7;13;2	23	massiliense	massiliense	massiliense		massiliense	massiliense
NZ_CSTS00000000	Mycobacterium abscessus strain PAP004 isolate 6_a	United Kingdom	WTSI, Pathogen Informatics, Wellcome Trust Sanger Institute, CB10 1SA, United Kingdom	abscessus	1;1;1;1;1;1;1	1	abscessus/bolletii	abscessus	abscessus				abscessus
NZ_CSTT00000000	Mycobacterium abscessus strain PAP006 isolate 2_a	United Kingdom	WTSI, Pathogen Informatics, Wellcome Trust Sanger Institute, CB10 1SA, United Kingdom	massiliense	11;13;2;10;7;13;2	23	massiliense	massiliense	massiliense		massiliense	massiliense
NZ_CSTV00000000	Mycobacterium abscessus strain PAP009 isolate 2_c	United Kingdom	WTSI, Pathogen Informatics, Wellcome Trust Sanger Institute, CB10 1SA, United Kingdom	massiliense	11;13;2;10;7;13;2	23	massiliense	massiliense	massiliense		massiliense	massiliense
NZ_CSTW00000000	Mycobacterium abscessus strain PAP010 isolate 9_c	United Kingdom	WTSI, Pathogen Informatics, Wellcome Trust Sanger Institute, CB10 1SA, United Kingdom	abscessus	3;1;1;12;5;17;8	24	abscessus/bolletii	abscessus	abscessus				abscessus
NZ_CSTX00000000	Mycobacterium abscessus strain PAP008 isolate 11_c	United Kingdom	WTSI, Pathogen Informatics, Wellcome Trust Sanger Institute, CB10 1SA, United Kingdom	abscessus	3;12;1;8;5;18;3	26	abscessus/bolletii	abscessus	abscessus				abscessus
NZ_CSTY00000000	Mycobacterium abscessus strain PAP011 isolate 5_b	United Kingdom	WTSI, Pathogen Informatics, Wellcome Trust Sanger Institute, CB10 1SA, United Kingdom	abscessus	3;12;1;8;5;18;3	26	abscessus/bolletii	abscessus	abscessus				abscessus
NZ_CSTZ00000000	Mycobacterium abscessus strain PAP014 isolate 3_b	United Kingdom	WTSI, Pathogen Informatics, Wellcome Trust Sanger Institute, CB10 1SA, United Kingdom	bolletii	4;new pattern 11;22;7;27;new pattern 4;8	new ST pattern	abscessus/bolletii	bolletii	ambiguous result	bolletii		massiliense
NZ_CSUA00000000	Mycobacterium abscessus strain PAP012 isolate 11_a	United Kingdom	WTSI, Pathogen Informatics, Wellcome Trust Sanger Institute, CB10 1SA, United Kingdom	abscessus	3;12;1;8;5;18;3	26	abscessus/bolletii	abscessus	abscessus				abscessus
NZ_CSUB00000000	Mycobacterium abscessus strain PAP013 isolate 3_a	United Kingdom	WTSI, Pathogen Informatics, Wellcome Trust Sanger Institute, CB10 1SA, United Kingdom	bolletii	4;new pattern 11;22;7;27;new pattern 4;8	new ST pattern	abscessus/bolletii	bolletii	ambiguous result	bolletii		massiliense
NZ_CSUC00000000	Mycobacterium abscessus strain PAP015 isolate 3_d	United Kingdom	WTSI, Pathogen Informatics, Wellcome Trust Sanger Institute, CB10 1SA, United Kingdom	bolletii	4;new pattern 11;22;7;27;new pattern 4;8	new ST pattern	abscessus/bolletii	bolletii	ambiguous result	bolletii		massiliense
NZ_CSUD00000000	Mycobacterium abscessus strain PAP016 isolate 2_f	United Kingdom	WTSI, Pathogen Informatics, Wellcome Trust Sanger Institute, CB10 1SA, United Kingdom	massiliense	11;13;2;10;7;13;2	23	massiliense	massiliense	massiliense		massiliense	massiliense
NZ_CSUE00000000	Mycobacterium abscessus strain PAP017 isolate 2_g	United Kingdom	WTSI, Pathogen Informatics, Wellcome Trust Sanger Institute, CB10 1SA, United Kingdom	massiliense	11;13;2;10;7;13;2	23	massiliense	massiliense	massiliense		massiliense	massiliense
NZ_CSUF00000000	Mycobacterium abscessus strain PAP018 isolate 2_h	United Kingdom	WTSI, Pathogen Informatics, Wellcome Trust Sanger Institute, CB10 1SA, United Kingdom	massiliense	11;13;2;10;7;13;2	23	massiliense	massiliense	massiliense		massiliense	massiliense
NZ_CSUG00000000	Mycobacterium abscessus strain PAP020 isolate 7_d	United Kingdom	WTSI, Pathogen Informatics, Wellcome Trust Sanger Institute, CB10 1SA, United Kingdom	abscessus	1;1;1;1;1;1;1	1	abscessus/bolletii	abscessus	abscessus				abscessus
NZ_CSUH00000000	Mycobacterium abscessus strain PAP019 isolate 5_d	United Kingdom	WTSI, Pathogen Informatics, Wellcome Trust Sanger Institute, CB10 1SA, United Kingdom	abscessus	3;12;1;8;5;18;3	26	abscessus/bolletii	abscessus	abscessus				abscessus
NZ_CSUI00000000	Mycobacterium abscessus strain PAP022 isolate 9_a	United Kingdom	WTSI, Pathogen Informatics, Wellcome Trust Sanger Institute, CB10 1SA, United Kingdom	abscessus	3;1;1;12;5;17;8	24	abscessus/bolletii	abscessus	abscessus				abscessus
NZ_CSUJ00000000	Mycobacterium abscessus strain PAP023 isolate 8_a	United Kingdom	WTSI, Pathogen Informatics, Wellcome Trust Sanger Institute, CB10 1SA, United Kingdom	massiliense	11;13;2;10;7;13;2	23	massiliense	massiliense	massiliense		massiliense	massiliense
NZ_CSUK00000000	Mycobacterium abscessus strain PAP024 isolate 2_j	United Kingdom	WTSI, Pathogen Informatics, Wellcome Trust Sanger Institute, CB10 1SA, United Kingdom	massiliense	11;13;2;10;7;13;2	23	massiliense	massiliense	massiliense		massiliense	massiliense
NZ_CSUL00000000	Mycobacterium abscessus strain PAP026 isolate 2_m	United Kingdom	WTSI, Pathogen Informatics, Wellcome Trust Sanger Institute, CB10 1SA, United Kingdom	massiliense	11;13;2;10;7;13;2	23	massiliense	massiliense	massiliense		massiliense	massiliense
NZ_CSUM00000000	Mycobacterium abscessus strain PAP025 isolate 2_k	United Kingdom	WTSI, Pathogen Informatics, Wellcome Trust Sanger Institute, CB10 1SA, United Kingdom	massiliense	11;13;2;10;7;13;2	23	massiliense	massiliense	massiliense		massiliense	massiliense
NZ_CSUN00000000	Mycobacterium abscessus strain PAP029 isolate 5_e	United Kingdom	WTSI, Pathogen Informatics, Wellcome Trust Sanger Institute, CB10 1SA, United Kingdom	abscessus	3;12;1;8;5;18;3	26	abscessus/bolletii	abscessus	abscessus				abscessus
NZ_CSUO00000000	Mycobacterium abscessus strain PAP028 isolate 2_l	United Kingdom	WTSI, Pathogen Informatics, Wellcome Trust Sanger Institute, CB10 1SA, United Kingdom	massiliense	11;13;2;10;7;13;2	23	massiliense	massiliense	massiliense		massiliense	massiliense
NZ_CSUP00000000	Mycobacterium abscessus strain PAP030 isolate 5_f	United Kingdom	WTSI, Pathogen Informatics, Wellcome Trust Sanger Institute, CB10 1SA, United Kingdom	abscessus	3;12;1;8;5;18;3	26	abscessus/bolletii	abscessus	abscessus				abscessus
NZ_CSUQ00000000	Mycobacterium abscessus strain PAP027 isolate 2_n	United Kingdom	WTSI, Pathogen Informatics, Wellcome Trust Sanger Institute, CB10 1SA, United Kingdom	massiliense	11;13;2;10;7;13;2	23	massiliense	massiliense	massiliense		massiliense	massiliense
NZ_CSUR00000000	Mycobacterium abscessus strain PAP032 isolate 11_b	United Kingdom	WTSI, Pathogen Informatics, Wellcome Trust Sanger Institute, CB10 1SA, United Kingdom	abscessus	3;12;1;8;5;18;3	26	abscessus/bolletii	abscessus	abscessus				abscessus
NZ_CSUS00000000	Mycobacterium abscessus strain PAP031 isolate 2_i	United Kingdom	WTSI, Pathogen Informatics, Wellcome Trust Sanger Institute, CB10 1SA, United Kingdom	massiliense	11;13;2;10;7;13;2	23	massiliense	massiliense	massiliense		massiliense	massiliense
NZ_CSUT00000000	Mycobacterium abscessus strain PAP033 isolate 3_e	United Kingdom	WTSI, Pathogen Informatics, Wellcome Trust Sanger Institute, CB10 1SA, United Kingdom	bolletii	4;new pattern 11;22;7;27;new pattern 4;8	new ST pattern	abscessus/bolletii	bolletii	ambiguous result	bolletii		massiliense
NZ_CSUU00000000	Mycobacterium abscessus strain PAP034 isolate 2_o	United Kingdom	WTSI, Pathogen Informatics, Wellcome Trust Sanger Institute, CB10 1SA, United Kingdom	massiliense	11;13;2;10;7;13;2	23	massiliense	massiliense	massiliense		massiliense	massiliense
NZ_CSUV00000000	Mycobacterium abscessus strain PAP037 isolate 2_p	United Kingdom	WTSI, Pathogen Informatics, Wellcome Trust Sanger Institute, CB10 1SA, United Kingdom	massiliense	11;13;2;10;7;13;2	23	massiliense	massiliense	massiliense		massiliense	massiliense
NZ_CSUW00000000	Mycobacterium abscessus strain PAP036 isolate 1_c	United Kingdom	WTSI, Pathogen Informatics, Wellcome Trust Sanger Institute, CB10 1SA, United Kingdom	abscessus	3;11;1;3;3;3;10	new ST pattern	abscessus/bolletii	abscessus	abscessus				abscessus
NZ_CSUX00000000	Mycobacterium abscessus strain PAP038 isolate 3_f	United Kingdom	WTSI, Pathogen Informatics, Wellcome Trust Sanger Institute, CB10 1SA, United Kingdom	bolletii	4;new pattern 11;22;7;27;new pattern 4;8	new ST pattern	abscessus/bolletii	bolletii	ambiguous result	bolletii		massiliense
NZ_CSUY00000000	Mycobacterium abscessus strain PAP041 isolate 1_e	United Kingdom	WTSI, Pathogen Informatics, Wellcome Trust Sanger Institute, CB10 1SA, United Kingdom	abscessus	3;11;1;3;3;3;10	new ST pattern	abscessus/bolletii	abscessus	abscessus				abscessus
NZ_CSUZ00000000	Mycobacterium abscessus strain PAP039 isolate 12_b	United Kingdom	WTSI, Pathogen Informatics, Wellcome Trust Sanger Institute, CB10 1SA, United Kingdom	massiliense	11;13;2;10;7;13;2	23	massiliense	massiliense	massiliense		massiliense	massiliense
NZ_CSVA00000000	Mycobacterium abscessus strain PAP040 isolate 1_d	United Kingdom	WTSI, Pathogen Informatics, Wellcome Trust Sanger Institute, CB10 1SA, United Kingdom	abscessus	new pattern 1;11;1;3;3;3;10	new ST pattern	abscessus/bolletii	abscessus	abscessus				abscessus
NZ_CSVB00000000	Mycobacterium abscessus strain PAP042 isolate 5_g	United Kingdom	WTSI, Pathogen Informatics, Wellcome Trust Sanger Institute, CB10 1SA, United Kingdom	abscessus	3;12;1;8;5;18;3	26	abscessus/bolletii	abscessus	abscessus				abscessus
NZ_CSVC00000000	Mycobacterium abscessus strain PAP043 isolate 13_a	United Kingdom	WTSI, Pathogen Informatics, Wellcome Trust Sanger Institute, CB10 1SA, United Kingdom	massiliense	2;2;2;2;2;2;2	2	massiliense	massiliense	massiliense		massiliense	massiliense
NZ_CSVD00000000	Mycobacterium abscessus strain PAP044 isolate 3_g	United Kingdom	WTSI, Pathogen Informatics, Wellcome Trust Sanger Institute, CB10 1SA, United Kingdom	bolletii	4;new pattern 11;22;7;27;new pattern 4;8	new ST pattern	abscessus/bolletii	bolletii	ambiguous result	bolletii		massiliense
NZ_CSVE00000000	Mycobacterium abscessus strain PAP045 isolate 2_q	United Kingdom	WTSI, Pathogen Informatics, Wellcome Trust Sanger Institute, CB10 1SA, United Kingdom	massiliense	11;13;2;10;7;13;2	23	massiliense	massiliense	massiliense		massiliense	massiliense
NZ_CSVF00000000	Mycobacterium abscessus strain PAP046 isolate 5_h	United Kingdom	WTSI, Pathogen Informatics, Wellcome Trust Sanger Institute, CB10 1SA, United Kingdom	abscessus	3;12;1;8;5;18;3	26	abscessus/bolletii	abscessus	abscessus				abscessus
NZ_CSVG00000000	Mycobacterium abscessus strain PAP047 isolate 5_i	United Kingdom	WTSI, Pathogen Informatics, Wellcome Trust Sanger Institute, CB10 1SA, United Kingdom	abscessus	3;12;1;8;5;18;3	26	abscessus/bolletii	abscessus	abscessus				abscessus
NZ_CSVH00000000	Mycobacterium abscessus strain PAP048 isolate 14_a	United Kingdom	WTSI, Pathogen Informatics, Wellcome Trust Sanger Institute, CB10 1SA, United Kingdom	massiliense	11;13;2;10;7;13;2	23	massiliense	massiliense	massiliense		massiliense	massiliense
NZ_CSVI00000000	Mycobacterium abscessus strain PAP058 isolate 17_a	United Kingdom	WTSI, Pathogen Informatics, Wellcome Trust Sanger Institute, CB10 1SA, United Kingdom	massiliense	11;13;2;10;7;13;2	23	massiliense	massiliense	massiliense		massiliense	massiliense
NZ_CSVJ00000000	Mycobacterium abscessus strain PAP049 isolate 14_b	United Kingdom	WTSI, Pathogen Informatics, Wellcome Trust Sanger Institute, CB10 1SA, United Kingdom	massiliense	11;13;2;10;7;13;2	23	massiliense	massiliense	massiliense		massiliense	massiliense
NZ_CSVK00000000	Mycobacterium abscessus strain PAP059 isolate 12_d	United Kingdom	WTSI, Pathogen Informatics, Wellcome Trust Sanger Institute, CB10 1SA, United Kingdom	massiliense	11;13;2;10;7;13;2	23	massiliense	massiliense	massiliense		massiliense	massiliense
NZ_CSVL00000000	Mycobacterium abscessus strain PAP060 isolate 5_k	United Kingdom	WTSI, Pathogen Informatics, Wellcome Trust Sanger Institute, CB10 1SA, United Kingdom	abscessus	3;12;1;8;5;18;3	26	abscessus/bolletii	abscessus	abscessus				abscessus
NZ_CSVN00000000	Mycobacterium abscessus strain PAP062 isolate 11_e	United Kingdom	WTSI, Pathogen Informatics, Wellcome Trust Sanger Institute, CB10 1SA, United Kingdom	abscessus	3;12;1;8;5;18;3	26	abscessus/bolletii	abscessus	abscessus				abscessus
NZ_CSVO00000000	Mycobacterium abscessus strain PAP064 isolate 3_k	United Kingdom	WTSI, Pathogen Informatics, Wellcome Trust Sanger Institute, CB10 1SA, United Kingdom	bolletii	4;new pattern 11;22;7;27;new pattern 4;8	new ST pattern	abscessus/bolletii	bolletii	ambiguous result	bolletii		massiliense
NZ_CSVP00000000	Mycobacterium abscessus strain PAP063 isolate 3_j	United Kingdom	WTSI, Pathogen Informatics, Wellcome Trust Sanger Institute, CB10 1SA, United Kingdom	bolletii	4;new pattern 11;22;7;27;new pattern 4;8	new ST pattern	abscessus/bolletii	bolletii	ambiguous result	bolletii		massiliense
NZ_CSVQ00000000	Mycobacterium abscessus strain PAP065 isolate 3_l	United Kingdom	WTSI, Pathogen Informatics, Wellcome Trust Sanger Institute, CB10 1SA, United Kingdom	bolletii	4;new pattern 11;22;7;27;new pattern 4;8	new ST pattern	abscessus/bolletii	bolletii	ambiguous result	bolletii		massiliense
NZ_CSVR00000000	Mycobacterium abscessus strain PAP067 isolate 21_a	United Kingdom	WTSI, Pathogen Informatics, Wellcome Trust Sanger Institute, CB10 1SA, United Kingdom	abscessus	3;12;1;8;5;18;3	26	abscessus/bolletii	abscessus	abscessus				abscessus
NZ_CSVT00000000	Mycobacterium abscessus strain PAP050 isolate 2_r	United Kingdom	WTSI, Pathogen Informatics, Wellcome Trust Sanger Institute, CB10 1SA, United Kingdom	massiliense	11;13;2;10;7;13;2	23	massiliense	massiliense	massiliense		massiliense	massiliense
NZ_CSVU00000000	Mycobacterium abscessus strain PAP069 isolate 21_c	United Kingdom	WTSI, Pathogen Informatics, Wellcome Trust Sanger Institute, CB10 1SA, United Kingdom	abscessus	3;12;1;8;5;18;3	26	abscessus/bolletii	abscessus	abscessus				abscessus
NZ_CSVV00000000	Mycobacterium abscessus strain PAP068 isolate 21_b	United Kingdom	WTSI, Pathogen Informatics, Wellcome Trust Sanger Institute, CB10 1SA, United Kingdom	abscessus	3;12;1;8;5;18;3	26	abscessus/bolletii	abscessus	abscessus				abscessus
NZ_CSVW00000000	Mycobacterium abscessus strain PAP070 isolate 13_b	United Kingdom	WTSI, Pathogen Informatics, Wellcome Trust Sanger Institute, CB10 1SA, United Kingdom	massiliense	2;2;2;2;2;2;2	2	massiliense	massiliense	massiliense		massiliense	massiliense
NZ_CSVY00000000	Mycobacterium abscessus strain PAP071 isolate 4_b	United Kingdom	WTSI, Pathogen Informatics, Wellcome Trust Sanger Institute, CB10 1SA, United Kingdom	abscessus	3;12;1;8;5;18;3	26	abscessus/bolletii	abscessus	abscessus				abscessus
NZ_CSVZ00000000	Mycobacterium abscessus strain PAP073 isolate 20_b	United Kingdom	WTSI, Pathogen Informatics, Wellcome Trust Sanger Institute, CB10 1SA, United Kingdom	massiliense	11;13;2;10;7;13;2	23	massiliense	massiliense	massiliense		massiliense	massiliense
NZ_CSWA00000000	Mycobacterium abscessus strain PAP072 isolate 12_f	United Kingdom	WTSI, Pathogen Informatics, Wellcome Trust Sanger Institute, CB10 1SA, United Kingdom	massiliense	11;13;2;10;7;13;2	23	massiliense	massiliense	massiliense		massiliense	massiliense
NZ_CSWB00000000	Mycobacterium abscessus strain PAP074 isolate 22_b	United Kingdom	WTSI, Pathogen Informatics, Wellcome Trust Sanger Institute, CB10 1SA, United Kingdom	massiliense	11;13;2;10;7;13;2	23	massiliense	massiliense	massiliense		massiliense	massiliense
NZ_CSWC00000000	Mycobacterium abscessus strain PAP075 isolate 23_a	United Kingdom	WTSI, Pathogen Informatics, Wellcome Trust Sanger Institute, CB10 1SA, United Kingdom	abscessus	3;12;1;8;5;18;3	26	abscessus/bolletii	abscessus	abscessus				abscessus
NZ_CSWD00000000	Mycobacterium abscessus strain PAP077 isolate 7_a	United Kingdom	WTSI, Pathogen Informatics, Wellcome Trust Sanger Institute, CB10 1SA, United Kingdom	abscessus	1;1;1;1;1;1;1	1	abscessus/bolletii	abscessus	abscessus				abscessus
NZ_CSWE00000000	Mycobacterium abscessus strain PAP076 isolate 1_f	United Kingdom	WTSI, Pathogen Informatics, Wellcome Trust Sanger Institute, CB10 1SA, United Kingdom	abscessus	3;11;1;3;3;3;10	new ST pattern	abscessus/bolletii	abscessus	abscessus				abscessus
NZ_CSWF00000000	Mycobacterium abscessus strain PAP078 isolate 22_c	United Kingdom	WTSI, Pathogen Informatics, Wellcome Trust Sanger Institute, CB10 1SA, United Kingdom	massiliense	11;13;2;10;7;13;2	23	massiliense	massiliense	massiliense		massiliense	massiliense
NZ_CSWG00000000	Mycobacterium abscessus strain PAP051 isolate 2_s	United Kingdom	WTSI, Pathogen Informatics, Wellcome Trust Sanger Institute, CB10 1SA, United Kingdom	massiliense	11;13;2;10;7;13;2	23	massiliense	massiliense	massiliense		massiliense	massiliense
NZ_CSWH00000000	Mycobacterium abscessus strain PAP079 isolate 11_d	United Kingdom	WTSI, Pathogen Informatics, Wellcome Trust Sanger Institute, CB10 1SA, United Kingdom	abscessus	3;12;1;8;5;18;3	26	abscessus/bolletii	abscessus	abscessus				abscessus
NZ_CSWI00000000	Mycobacterium abscessus strain PAP080 isolate 19_j	United Kingdom	WTSI, Pathogen Informatics, Wellcome Trust Sanger Institute, CB10 1SA, United Kingdom	massiliense	11;13;2;10;7;13;2	23	massiliense	massiliense	massiliense		massiliense	massiliense
NZ_CSWJ00000000	Mycobacterium abscessus strain PAP084 isolate 20_d	United Kingdom	WTSI, Pathogen Informatics, Wellcome Trust Sanger Institute, CB10 1SA, United Kingdom	massiliense	11;13;2;10;7;13;2	23	massiliense	massiliense	massiliense		massiliense	massiliense
NZ_CSWK00000000	Mycobacterium abscessus strain PAP083 isolate 21_d	United Kingdom	WTSI, Pathogen Informatics, Wellcome Trust Sanger Institute, CB10 1SA, United Kingdom	abscessus	3;12;1;8;5;18;3	26	abscessus/bolletii	abscessus	abscessus				abscessus
NZ_CSWL00000000	Mycobacterium abscessus strain PAP082 isolate 1_g	United Kingdom	WTSI, Pathogen Informatics, Wellcome Trust Sanger Institute, CB10 1SA, United Kingdom	abscessus	3;11;1;3;3;3;10	new ST pattern	abscessus/bolletii	abscessus	abscessus				abscessus
NZ_CSWM00000000	Mycobacterium abscessus strain PAP081 isolate 20_c	United Kingdom	WTSI, Pathogen Informatics, Wellcome Trust Sanger Institute, CB10 1SA, United Kingdom	massiliense	11;13;2;10;7;13;2	23	massiliense	massiliense	massiliense		massiliense	massiliense
NZ_CSWN00000000	Mycobacterium abscessus strain PAP085 isolate 24_a	United Kingdom	WTSI, Pathogen Informatics, Wellcome Trust Sanger Institute, CB10 1SA, United Kingdom	massiliense	3;11;1;3;3;10;3	82	abscessus/bolletii	abscessus	abscessus				abscessus
NZ_CSWO00000000	Mycobacterium abscessus strain PAP086 isolate 12_g	United Kingdom	WTSI, Pathogen Informatics, Wellcome Trust Sanger Institute, CB10 1SA, United Kingdom	massiliense	11;13;2;10;7;13;2	23	massiliense	massiliense	massiliense		massiliense	massiliense
NZ_CSWP00000000	Mycobacterium abscessus strain PAP088 isolate 25_a	United Kingdom	WTSI, Pathogen Informatics, Wellcome Trust Sanger Institute, CB10 1SA, United Kingdom	massiliense	11;14;4;24;6;2;16	117	massiliense	massiliense	massiliense		massiliense	massiliense
NZ_CSWQ00000000	Mycobacterium abscessus strain PAP087 isolate 19_m	United Kingdom	WTSI, Pathogen Informatics, Wellcome Trust Sanger Institute, CB10 1SA, United Kingdom	massiliense	11;13;2;10;7;13;2	23	massiliense	massiliense	massiliense		massiliense	massiliense
NZ_CSWR00000000	Mycobacterium abscessus strain PAP052 isolate 2_t	United Kingdom	WTSI, Pathogen Informatics, Wellcome Trust Sanger Institute, CB10 1SA, United Kingdom	massiliense	11;13;2;10;7;13;2	23	massiliense	massiliense	massiliense		massiliense	massiliense
NZ_CSWS00000000	Mycobacterium abscessus strain PAP090 isolate 26_a	United Kingdom	WTSI, Pathogen Informatics, Wellcome Trust Sanger Institute, CB10 1SA, United Kingdom	abscessus	3;1;1;3;5;15;1	22	abscessus/bolletii	abscessus	abscessus				abscessus
NZ_CSWT00000000	Mycobacterium abscessus strain PAP089 isolate 2_aa	United Kingdom	WTSI, Pathogen Informatics, Wellcome Trust Sanger Institute, CB10 1SA, United Kingdom	massiliense	11;13;2;10;7;13;2	23	massiliense	massiliense	massiliense		massiliense	massiliense
NZ_CSWU00000000	Mycobacterium abscessus strain PAP091 isolate 19_n	United Kingdom	WTSI, Pathogen Informatics, Wellcome Trust Sanger Institute, CB10 1SA, United Kingdom	massiliense	11;13;2;10;7;13;2	23	massiliense	massiliense	massiliense		massiliense	massiliense
NZ_CSWV00000000	Mycobacterium abscessus strain PAP092 isolate 20_f	United Kingdom	WTSI, Pathogen Informatics, Wellcome Trust Sanger Institute, CB10 1SA, United Kingdom	massiliense	11;13;2;10;7;13;2	23	massiliense	massiliense	massiliense		massiliense	massiliense
NZ_CSWX00000000	Mycobacterium abscessus strain PAP096 isolate 20_g	United Kingdom	WTSI, Pathogen Informatics, Wellcome Trust Sanger Institute, CB10 1SA, United Kingdom	massiliense	11;13;2;10;7;13;2	23	massiliense	massiliense	massiliense		massiliense	massiliense
NZ_CSWY00000000	Mycobacterium abscessus strain PAP094 isolate 22_d	United Kingdom	WTSI, Pathogen Informatics, Wellcome Trust Sanger Institute, CB10 1SA, United Kingdom	massiliense	11;13;2;10;7;13;2	23	massiliense	massiliense	massiliense		massiliense	massiliense
NZ_CSWZ00000000	Mycobacterium abscessus strain PAP054 isolate 5_j	United Kingdom	WTSI, Pathogen Informatics, Wellcome Trust Sanger Institute, CB10 1SA, United Kingdom	abscessus	3;12;1;8;5;18;3	26	abscessus/bolletii	abscessus	abscessus				abscessus
NZ_CSXA00000000	Mycobacterium abscessus strain PAP055 isolate 12_c	United Kingdom	WTSI, Pathogen Informatics, Wellcome Trust Sanger Institute, CB10 1SA, United Kingdom	massiliense	11;13;2;10;7;13;2	23	massiliense	massiliense	massiliense		massiliense	massiliense
NZ_CSXC00000000	Mycobacterium abscessus strain PAP057 isolate 14_e	United Kingdom	WTSI, Pathogen Informatics, Wellcome Trust Sanger Institute, CB10 1SA, United Kingdom	massiliense	11;13;2;10;7;13;2	23	massiliense	massiliense	massiliense		massiliense	massiliense
NZ_CSXE00000000	Mycobacterium abscessus strain PAP098 isolate 28_b	United Kingdom	WTSI, Pathogen Informatics, Wellcome Trust Sanger Institute, CB10 1SA, United Kingdom	massiliense	11;13;2;10;7;13;2	23	massiliense	massiliense	massiliense		massiliense	massiliense
NZ_CSXF00000000	Mycobacterium abscessus strain PAP099 isolate 10_a	United Kingdom	WTSI, Pathogen Informatics, Wellcome Trust Sanger Institute, CB10 1SA, United Kingdom	bolletii	4;19;5;15;4;4;new pattern 1	new ST pattern	abscessus/bolletii	bolletii	bolletii	bolletii
NZ_CSXG00000000	Mycobacterium abscessus strain PAP100 isolate 22_f	United Kingdom	WTSI, Pathogen Informatics, Wellcome Trust Sanger Institute, CB10 1SA, United Kingdom	massiliense	11;13;2;10;7;13;2	23	massiliense	massiliense	massiliense		massiliense	massiliense
NZ_CSXH00000000	Mycobacterium abscessus strain PAP102 isolate 5_p	United Kingdom	WTSI, Pathogen Informatics, Wellcome Trust Sanger Institute, CB10 1SA, United Kingdom	abscessus	3;12;1;8;5;18;3	26	abscessus/bolletii	abscessus	abscessus				abscessus
NZ_CSXI00000000	Mycobacterium abscessus strain PAP101 isolate 28_c	United Kingdom	WTSI, Pathogen Informatics, Wellcome Trust Sanger Institute, CB10 1SA, United Kingdom	massiliense	11;13;2;10;7;13;2	23	massiliense	massiliense	massiliense		massiliense	massiliense
NZ_CSXJ00000000	Mycobacterium abscessus strain PAP103 isolate 22_g	United Kingdom	WTSI, Pathogen Informatics, Wellcome Trust Sanger Institute, CB10 1SA, United Kingdom	massiliense	11;13;2;10;7;13;2	23	massiliense	massiliense	massiliense		massiliense	massiliense
NZ_CSXK00000000	Mycobacterium abscessus strain PAP105 isolate 19_r	United Kingdom	WTSI, Pathogen Informatics, Wellcome Trust Sanger Institute, CB10 1SA, United Kingdom	massiliense	11;13;2;10;7;13;2	23	massiliense	massiliense	massiliense		massiliense	massiliense
NZ_CSXL00000000	Mycobacterium abscessus strain PAP106 isolate 15_a	United Kingdom	WTSI, Pathogen Informatics, Wellcome Trust Sanger Institute, CB10 1SA, United Kingdom	abscessus	3;12;1;8;5;18;3	26	abscessus/bolletii	abscessus	abscessus				abscessus
NZ_CSXM00000000	Mycobacterium abscessus strain PAP104 isolate 20_h	United Kingdom	WTSI, Pathogen Informatics, Wellcome Trust Sanger Institute, CB10 1SA, United Kingdom	massiliense	11;13;2;10;7;13;2	23	massiliense	massiliense	massiliense		massiliense	massiliense
NZ_CSXN00000000	Mycobacterium abscessus strain PAP108 isolate 29_a	United Kingdom	WTSI, Pathogen Informatics, Wellcome Trust Sanger Institute, CB10 1SA, United Kingdom	massiliense	11;13;2;10;7;13;2	23	massiliense	massiliense	massiliense		massiliense	massiliense
NZ_CSXO00000000	Mycobacterium abscessus strain PAP107 isolate 14_f	United Kingdom	WTSI, Pathogen Informatics, Wellcome Trust Sanger Institute, CB10 1SA, United Kingdom	massiliense	11;13;2;10;7;13;2	23	massiliense	massiliense	massiliense		massiliense	massiliense
NZ_CSXP00000000	Mycobacterium abscessus strain PAP109 isolate 22_h	United Kingdom	WTSI, Pathogen Informatics, Wellcome Trust Sanger Institute, CB10 1SA, United Kingdom	massiliense	11;13;2;10;7;13;2	23	massiliense	massiliense	massiliense		massiliense	massiliense
NZ_CSXQ00000000	Mycobacterium abscessus strain PAP110 isolate 28_f	United Kingdom	WTSI, Pathogen Informatics, Wellcome Trust Sanger Institute, CB10 1SA, United Kingdom	massiliense	11;13;2;10;7;13;2	23	massiliense	massiliense	massiliense		massiliense	massiliense
NZ_CSXR00000000	Mycobacterium abscessus strain PAP111 isolate 14_i	United Kingdom	WTSI, Pathogen Informatics, Wellcome Trust Sanger Institute, CB10 1SA, United Kingdom	massiliense	11;13;2;10;7;13;2	23	massiliense	massiliense	massiliense		massiliense	massiliense
NZ_CSXS00000000	Mycobacterium abscessus strain PAP112 isolate 22_i	United Kingdom	WTSI, Pathogen Informatics, Wellcome Trust Sanger Institute, CB10 1SA, United Kingdom	massiliense	11;13;2;10;7;13;2	23	massiliense	massiliense	massiliense		massiliense	massiliense
NZ_CSXT00000000	Mycobacterium abscessus strain PAP113 isolate 31_b	United Kingdom	WTSI, Pathogen Informatics, Wellcome Trust Sanger Institute, CB10 1SA, United Kingdom	abscessus	3;1;1;3;3;3;10	20	abscessus/bolletii	abscessus	abscessus				abscessus
NZ_CSXU00000000	Mycobacterium abscessus strain PAP114 isolate 20_e	United Kingdom	WTSI, Pathogen Informatics, Wellcome Trust Sanger Institute, CB10 1SA, United Kingdom	massiliense	11;13;2;10;7;13;2	23	massiliense	massiliense	massiliense		massiliense	massiliense
NZ_CSXV00000000	Mycobacterium abscessus strain PAP117 isolate 27_a	United Kingdom	WTSI, Pathogen Informatics, Wellcome Trust Sanger Institute, CB10 1SA, United Kingdom	massiliense	11;13;4;9;6;11;8	69	massiliense	massiliense	massiliense			massiliense
NZ_CSXW00000000	Mycobacterium abscessus strain PAP116 isolate 19_o	United Kingdom	WTSI, Pathogen Informatics, Wellcome Trust Sanger Institute, CB10 1SA, United Kingdom	massiliense	11;13;2;10;7;13;2	23	massiliense	massiliense	massiliense		massiliense	massiliense
NZ_CSXX00000000	Mycobacterium abscessus strain PAP115 isolate 1_h	United Kingdom	WTSI, Pathogen Informatics, Wellcome Trust Sanger Institute, CB10 1SA, United Kingdom	abscessus	3;11;1;3;3;3;10	new ST pattern	abscessus/bolletii	abscessus	abscessus				abscessus
NZ_CSXY00000000	Mycobacterium abscessus strain PAP119 isolate 19_q	United Kingdom	WTSI, Pathogen Informatics, Wellcome Trust Sanger Institute, CB10 1SA, United Kingdom	massiliense	11;13;2;10;7;13;2	23	massiliense	massiliense	massiliense		massiliense	massiliense
NZ_CSXZ00000000	Mycobacterium abscessus strain PAP118 isolate 22_e	United Kingdom	WTSI, Pathogen Informatics, Wellcome Trust Sanger Institute, CB10 1SA, United Kingdom	massiliense	11;13;2;10;7;13;2	23	massiliense	massiliense	massiliense		massiliense	massiliense
NZ_CSYA00000000	Mycobacterium abscessus strain PAP120 isolate 28_d	United Kingdom	WTSI, Pathogen Informatics, Wellcome Trust Sanger Institute, CB10 1SA, United Kingdom	massiliense	11;13;2;10;7;13;2	23	massiliense	massiliense	massiliense		massiliense	massiliense
NZ_CSYB00000000	Mycobacterium abscessus strain PAP121 isolate 28_e	United Kingdom	WTSI, Pathogen Informatics, Wellcome Trust Sanger Institute, CB10 1SA, United Kingdom	massiliense	11;13;2;10;7;13;2	23	massiliense	massiliense	massiliense		massiliense	massiliense
NZ_CSYC00000000	Mycobacterium abscessus strain PAP122 isolate 2_ad	United Kingdom	WTSI, Pathogen Informatics, Wellcome Trust Sanger Institute, CB10 1SA, United Kingdom	massiliense	11;13;2;10;7;13;2	23	massiliense	massiliense	massiliense		massiliense	massiliense
NZ_CSYD00000000	Mycobacterium abscessus strain PAP123 isolate 14_g	United Kingdom	WTSI, Pathogen Informatics, Wellcome Trust Sanger Institute, CB10 1SA, United Kingdom	massiliense	11;13;2;10;7;13;2	23	massiliense	massiliense	massiliense		massiliense	massiliense
NZ_CSYE00000000	Mycobacterium abscessus strain PAP124 isolate 14_h	United Kingdom	WTSI, Pathogen Informatics, Wellcome Trust Sanger Institute, CB10 1SA, United Kingdom	massiliense	11;13;2;10;7;13;2	23	massiliense	massiliense	massiliense		massiliense	massiliense
NZ_CSYF00000000	Mycobacterium abscessus strain PAP125 isolate 29_b	United Kingdom	WTSI, Pathogen Informatics, Wellcome Trust Sanger Institute, CB10 1SA, United Kingdom	massiliense	11;13;2;10;7;13;2	23	massiliense	massiliense	massiliense		massiliense	massiliense
NZ_CSYG00000000	Mycobacterium abscessus strain PAP126 isolate 30_a	United Kingdom	WTSI, Pathogen Informatics, Wellcome Trust Sanger Institute, CB10 1SA, United Kingdom	massiliense	11;13;2;10;7;13;2	23	massiliense	massiliense	massiliense		massiliense	massiliense
NZ_CSYH00000000	Mycobacterium abscessus strain PAP128 isolate 29_c	United Kingdom	WTSI, Pathogen Informatics, Wellcome Trust Sanger Institute, CB10 1SA, United Kingdom	massiliense	11;13;2;10;7;13;2	23	massiliense	massiliense	massiliense		massiliense	massiliense
NZ_CSYI00000000	Mycobacterium abscessus strain PAP129 isolate 2_e	United Kingdom	WTSI, Pathogen Informatics, Wellcome Trust Sanger Institute, CB10 1SA, United Kingdom	massiliense	11;13;2;10;7;13;2	23	massiliense	massiliense	massiliense		massiliense	massiliense
NZ_CSYJ00000000	Mycobacterium abscessus strain PAP131 isolate 3_i	United Kingdom	WTSI, Pathogen Informatics, Wellcome Trust Sanger Institute, CB10 1SA, United Kingdom	bolletii	4;new pattern 11;22;7;27;new pattern 4;8	new ST pattern	abscessus/bolletii	bolletii	ambiguous result	bolletii		massiliense
NZ_CSYK00000000	Mycobacterium abscessus strain PAP132 isolate 5_c	United Kingdom	WTSI, Pathogen Informatics, Wellcome Trust Sanger Institute, CB10 1SA, United Kingdom	abscessus	3;12;1;8;5;18;3	26	abscessus/bolletii	abscessus	abscessus				abscessus
NZ_CSYL00000000	Mycobacterium abscessus strain PAP130 isolate 5_a	United Kingdom	WTSI, Pathogen Informatics, Wellcome Trust Sanger Institute, CB10 1SA, United Kingdom	abscessus	3;12;1;8;5;18;3	26	abscessus/bolletii	abscessus	abscessus				abscessus
NZ_CSYM00000000	Mycobacterium abscessus strain PAP133 isolate 5_n	United Kingdom	WTSI, Pathogen Informatics, Wellcome Trust Sanger Institute, CB10 1SA, United Kingdom	abscessus	3;12;1;8;5;18;3	26	abscessus/bolletii	abscessus	abscessus				abscessus
NZ_CSYN00000000	Mycobacterium abscessus strain PAP135 isolate 2_z	United Kingdom	WTSI, Pathogen Informatics, Wellcome Trust Sanger Institute, CB10 1SA, United Kingdom	massiliense	11;13;2;10;7;13;2	23	massiliense	massiliense	massiliense		massiliense	massiliense
NZ_CSYO00000000	Mycobacterium abscessus strain PAP134 isolate 2_d	United Kingdom	WTSI, Pathogen Informatics, Wellcome Trust Sanger Institute, CB10 1SA, United Kingdom	massiliense	11;13;2;10;7;13;2	23	massiliense	massiliense	massiliense		massiliense	massiliense
NZ_CSYP00000000	Mycobacterium abscessus strain PAP137 isolate 19_b	United Kingdom	WTSI, Pathogen Informatics, Wellcome Trust Sanger Institute, CB10 1SA, United Kingdom	massiliense	11;13;2;10;7;13;2	23	massiliense	massiliense	massiliense		massiliense	massiliense
NZ_CSYQ00000000	Mycobacterium abscessus strain PAP136 isolate 8_b	United Kingdom	WTSI, Pathogen Informatics, Wellcome Trust Sanger Institute, CB10 1SA, United Kingdom	massiliense	11;13;2;10;7;13;2	23	massiliense	massiliense	massiliense		massiliense	massiliense
NZ_CSYR00000000	Mycobacterium abscessus strain PAP139 isolate 3_m	United Kingdom	WTSI, Pathogen Informatics, Wellcome Trust Sanger Institute, CB10 1SA, United Kingdom	bolletii	4;new pattern 11;22;7;27;new pattern 4;8	new ST pattern	abscessus/bolletii	bolletii	ambiguous result	bolletii		massiliense
NZ_CSYS00000000	Mycobacterium abscessus strain PAP138 isolate 9_b	United Kingdom	WTSI, Pathogen Informatics, Wellcome Trust Sanger Institute, CB10 1SA, United Kingdom	abscessus	3;1;1;12;5;17;8	24	abscessus/bolletii	abscessus	abscessus				abscessus
NZ_CSYT00000000	Mycobacterium abscessus strain PAP141 isolate 20_a	United Kingdom	WTSI, Pathogen Informatics, Wellcome Trust Sanger Institute, CB10 1SA, United Kingdom	massiliense	11;13;2;10;7;13;2	23	massiliense	massiliense	massiliense		massiliense	massiliense
NZ_CSYU00000000	Mycobacterium abscessus strain PAP140 isolate 9_d	United Kingdom	WTSI, Pathogen Informatics, Wellcome Trust Sanger Institute, CB10 1SA, United Kingdom	abscessus	3;1;1;12;5;17;8	24	abscessus/bolletii	abscessus	abscessus				abscessus
NZ_CSYV00000000	Mycobacterium abscessus strain PAP142 isolate 3_c	United Kingdom	WTSI, Pathogen Informatics, Wellcome Trust Sanger Institute, CB10 1SA, United Kingdom	bolletii	4;new pattern 11;22;7;27;new pattern 4;8	new ST pattern	abscessus/bolletii	bolletii	ambiguous result	bolletii		massiliense
NZ_CSYW00000000	Mycobacterium abscessus strain PAP143 isolate 19_i	United Kingdom	WTSI, Pathogen Informatics, Wellcome Trust Sanger Institute, CB10 1SA, United Kingdom	massiliense	11;13;2;10;7;13;2	23	massiliense	massiliense	massiliense		massiliense	massiliense
NZ_CSYX00000000	Mycobacterium abscessus strain PAP144 isolate 12_a	United Kingdom	WTSI, Pathogen Informatics, Wellcome Trust Sanger Institute, CB10 1SA, United Kingdom	massiliense	11;13;2;10;7;13;2	23	massiliense	massiliense	massiliense		massiliense	massiliense
NZ_CSYY00000000	Mycobacterium abscessus strain PAP145 isolate 19_d	United Kingdom	WTSI, Pathogen Informatics, Wellcome Trust Sanger Institute, CB10 1SA, United Kingdom	massiliense	11;13;2;10;7;13;2	23	massiliense	massiliense	massiliense		massiliense	massiliense
NZ_CSZA00000000	Mycobacterium abscessus strain PAP147 isolate 19_c	United Kingdom	WTSI, Pathogen Informatics, Wellcome Trust Sanger Institute, CB10 1SA, United Kingdom	massiliense	11;13;2;10;7;13;2	23	massiliense	massiliense	massiliense		massiliense	massiliense
NZ_CSZB00000000	Mycobacterium abscessus strain PAP150 isolate 19_l	United Kingdom	WTSI, Pathogen Informatics, Wellcome Trust Sanger Institute, CB10 1SA, United Kingdom	massiliense	11;13;2;10;7;13;2	23	massiliense	massiliense	massiliense		massiliense	massiliense
NZ_CSZC00000000	Mycobacterium abscessus strain PAP149 isolate 19_k	United Kingdom	WTSI, Pathogen Informatics, Wellcome Trust Sanger Institute, CB10 1SA, United Kingdom	massiliense	11;13;2;10;7;13;2	23	massiliense	massiliense	massiliense		massiliense	massiliense
NZ_CSZD00000000	Mycobacterium abscessus strain PAP148 isolate 19_f	United Kingdom	WTSI, Pathogen Informatics, Wellcome Trust Sanger Institute, CB10 1SA, United Kingdom	massiliense	11;13;2;10;7;13;2	23	massiliense	massiliense	massiliense		massiliense	massiliense
NZ_CSZL00000000	Mycobacterium abscessus strain PAP159 isolate 19_a	United Kingdom	WTSI, Pathogen Informatics, Wellcome Trust Sanger Institute, CB10 1SA, United Kingdom	massiliense	11;13;2;10;7;13;2	23	massiliense	massiliense	massiliense		massiliense	massiliense
NZ_CSZM00000000	Mycobacterium abscessus strain PAP158 isolate 18_b	United Kingdom	WTSI, Pathogen Informatics, Wellcome Trust Sanger Institute, CB10 1SA, United Kingdom	massiliense	11;13;4;9;6;11;8	69	massiliense	massiliense	massiliense			massiliense
NZ_CSZN00000000	Mycobacterium abscessus strain PAP160 isolate 3_n	United Kingdom	WTSI, Pathogen Informatics, Wellcome Trust Sanger Institute, CB10 1SA, United Kingdom	bolletii	4;new pattern 11;22;7;27;new pattern 4;8	new ST pattern	abscessus/bolletii	bolletii	ambiguous result	bolletii		massiliense
NZ_CSZO00000000	Mycobacterium abscessus strain PAP161 isolate 5_m	United Kingdom	WTSI, Pathogen Informatics, Wellcome Trust Sanger Institute, CB10 1SA, United Kingdom	abscessus	3;12;1;8;5;18;3	26	abscessus/bolletii	abscessus	abscessus				abscessus
NZ_CSZR00000000	Mycobacterium abscessus strain PAP163 isolate 5_l	United Kingdom	WTSI, Pathogen Informatics, Wellcome Trust Sanger Institute, CB10 1SA, United Kingdom	abscessus	3;12;1;8;5;18;3	26	abscessus/bolletii	abscessus	abscessus				abscessus
NZ_CSZX00000000	Mycobacterium abscessus strain PAP170 isolate 1_b	United Kingdom	WTSI, Pathogen Informatics, Wellcome Trust Sanger Institute, CB10 1SA, United Kingdom	abscessus	3;11;1;3;3;3;10	new ST pattern	abscessus/bolletii	abscessus	abscessus				abscessus
NZ_CSZY00000000	Mycobacterium abscessus strain PAP171 isolate 2_ac	United Kingdom	WTSI, Pathogen Informatics, Wellcome Trust Sanger Institute, CB10 1SA, United Kingdom	massiliense	11;13;2;10;7;13;2	23	massiliense	massiliense	massiliense		massiliense	massiliense
NZ_CVMI00000000	Mycobacterium abscessus strain PAP127 isolate 31_a	United Kingdom	WTSI, Pathogen Informatics, Wellcome Trust Sanger Institute, CB10 1SA, United Kingdom	abscessus	3;1;1;3;3;3;10	20	abscessus/bolletii	abscessus	abscessus				abscessus
NZ_FRYM00000000	Mycobacterium abscessus subsp. abscessus strain 166	United Kingdom	WTSI, Pathogen Informatics, Wellcome Trust Sanger Institute, CB10 1SA, United Kingdom	abscessus	3;new pattern 12;1;3;3;11;1	new ST pattern	abscessus/bolletii	abscessus	abscessus				abscessus
NZ_FRYN00000000	Mycobacterium abscessus subsp. abscessus strain 176	United Kingdom	WTSI, Pathogen Informatics, Wellcome Trust Sanger Institute, CB10 1SA, United Kingdom	abscessus	24;11;1;3;3;1;10	new ST pattern	abscessus/bolletii	abscessus	abscessus				abscessus
NZ_FRYO00000000	Mycobacterium abscessus subsp. abscessus strain 175	United Kingdom	WTSI, Pathogen Informatics, Wellcome Trust Sanger Institute, CB10 1SA, United Kingdom	abscessus	3;13;4;3;3;11;10	new ST pattern	abscessus/bolletii	abscessus	abscessus				abscessus
NZ_FRYP00000000	Mycobacterium abscessus subsp. abscessus strain 173	United Kingdom	WTSI, Pathogen Informatics, Wellcome Trust Sanger Institute, CB10 1SA, United Kingdom	abscessus	3;12;1;8;5;18;3	26	abscessus/bolletii	abscessus	abscessus				abscessus
NZ_FRYQ00000000	Mycobacterium abscessus subsp. abscessus strain 188	United Kingdom	WTSI, Pathogen Informatics, Wellcome Trust Sanger Institute, CB10 1SA, United Kingdom	abscessus	3;12;1;3;3;27;10	123	abscessus/bolletii	abscessus	abscessus				abscessus
NZ_FRYR00000000	Mycobacterium abscessus subsp. abscessus strain 771	Australia	WTSI, Pathogen Informatics, Wellcome Trust Sanger Institute, CB10 1SA, United Kingdom	abscessus	1;1;1;1;1;1;1	1	abscessus/bolletii	abscessus	abscessus				abscessus
NZ_FRYS00000000	Mycobacterium abscessus subsp. abscessus strain 160	United Kingdom	WTSI, Pathogen Informatics, Wellcome Trust Sanger Institute, CB10 1SA, United Kingdom	abscessus	3;12;1;8;5;18;3	26	abscessus/bolletii	abscessus	abscessus				abscessus
NZ_FRYT00000000	Mycobacterium abscessus subsp. abscessus strain 157	United Kingdom	WTSI, Pathogen Informatics, Wellcome Trust Sanger Institute, CB10 1SA, United Kingdom	abscessus	3;12;1;8;5;18;3	26	abscessus/bolletii	abscessus	abscessus				abscessus
NZ_FRYU00000000	Mycobacterium abscessus subsp. abscessus strain 189	United Kingdom	WTSI, Pathogen Informatics, Wellcome Trust Sanger Institute, CB10 1SA, United Kingdom	abscessus	3;11;1;3;3;5;10	49	abscessus/bolletii	abscessus	abscessus				abscessus
NZ_FRYV00000000	Mycobacterium abscessus subsp. abscessus strain 162	United Kingdom	WTSI, Pathogen Informatics, Wellcome Trust Sanger Institute, CB10 1SA, United Kingdom	abscessus	3;12;1;8;5;18;3	26	abscessus/bolletii	abscessus	abscessus				abscessus
NZ_FRYW00000000	Mycobacterium abscessus subsp. abscessus strain 180	United Kingdom	WTSI, Pathogen Informatics, Wellcome Trust Sanger Institute, CB10 1SA, United Kingdom	abscessus	3;12;1;3;3;27;10	123	abscessus/bolletii	abscessus	abscessus				abscessus
NZ_FRYX00000000	Mycobacterium abscessus subsp. abscessus strain 148	United Kingdom	WTSI, Pathogen Informatics, Wellcome Trust Sanger Institute, CB10 1SA, United Kingdom	abscessus	7;5;1;8;5;6;1	33	abscessus/bolletii	abscessus	abscessus				abscessus
NZ_FRYY00000000	Mycobacterium abscessus subsp. abscessus strain 161	United Kingdom	WTSI, Pathogen Informatics, Wellcome Trust Sanger Institute, CB10 1SA, United Kingdom	abscessus	3;12;1;8;5;18;3	26	abscessus/bolletii	abscessus	abscessus				abscessus
NZ_FRYZ00000000	Mycobacterium abscessus subsp. abscessus strain 170	United Kingdom	WTSI, Pathogen Informatics, Wellcome Trust Sanger Institute, CB10 1SA, United Kingdom	abscessus	3;new pattern 12;1;3;3;11;1	new ST pattern	abscessus/bolletii	abscessus	abscessus				abscessus
NZ_FRZA00000000	Mycobacterium abscessus subsp. abscessus strain 181	United Kingdom	WTSI, Pathogen Informatics, Wellcome Trust Sanger Institute, CB10 1SA, United Kingdom	abscessus	24;11;1;3;3;1;10	new ST pattern	abscessus/bolletii	abscessus	abscessus				abscessus
NZ_FRZB00000000	Mycobacterium abscessus subsp. abscessus strain 205	United Kingdom	WTSI, Pathogen Informatics, Wellcome Trust Sanger Institute, CB10 1SA, United Kingdom	abscessus	3;12;1;8;5;18;3	26	abscessus/bolletii	abscessus	abscessus				abscessus
NZ_FRZC00000000	Mycobacterium abscessus subsp. abscessus strain 163	United Kingdom	WTSI, Pathogen Informatics, Wellcome Trust Sanger Institute, CB10 1SA, United Kingdom	abscessus	3;12;1;8;5;18;3	26	abscessus/bolletii	abscessus	abscessus				abscessus
NZ_FRZD00000000	Mycobacterium abscessus subsp. abscessus strain 774	Australia	WTSI, Pathogen Informatics, Wellcome Trust Sanger Institute, CB10 1SA, United Kingdom	abscessus	1;1;1;1;1;1;1	1	abscessus/bolletii	abscessus	abscessus				abscessus
NZ_FRZE00000000	Mycobacterium abscessus subsp. abscessus strain 801	Australia	WTSI, Pathogen Informatics, Wellcome Trust Sanger Institute, CB10 1SA, United Kingdom	abscessus	1;1;1;1;1;1;1	1	abscessus/bolletii	abscessus	abscessus				abscessus
NZ_FRZF00000000	Mycobacterium abscessus subsp. abscessus strain 215	United Kingdom	WTSI, Pathogen Informatics, Wellcome Trust Sanger Institute, CB10 1SA, United Kingdom	abscessus	3;11;1;3;3;18;3	40	abscessus/bolletii	abscessus	abscessus				abscessus
NZ_FRZG00000000	Mycobacterium abscessus subsp. abscessus strain 214	United Kingdom	WTSI, Pathogen Informatics, Wellcome Trust Sanger Institute, CB10 1SA, United Kingdom	abscessus	3;11;1;3;3;18;3	40	abscessus/bolletii	abscessus	abscessus				abscessus
NZ_FRZH00000000	Mycobacterium abscessus subsp. abscessus strain 743	Australia	WTSI, Pathogen Informatics, Wellcome Trust Sanger Institute, CB10 1SA, United Kingdom	abscessus	1;1;1;1;1;1;1	1	abscessus/bolletii	abscessus	abscessus				abscessus
NZ_FRZI00000000	Mycobacterium abscessus subsp. abscessus strain 889	Australia	WTSI, Pathogen Informatics, Wellcome Trust Sanger Institute, CB10 1SA, United Kingdom	abscessus	18;11;1;8;5;3;9	new ST pattern	abscessus/bolletii	abscessus	abscessus				abscessus
NZ_FRZJ00000000	Mycobacterium abscessus subsp. abscessus strain 223	United Kingdom	WTSI, Pathogen Informatics, Wellcome Trust Sanger Institute, CB10 1SA, United Kingdom	abscessus	3;new pattern 12;1;3;3;11;1	new ST pattern	abscessus/bolletii	abscessus	abscessus				abscessus
NZ_FRZK00000000	Mycobacterium abscessus subsp. abscessus strain 212	United Kingdom	WTSI, Pathogen Informatics, Wellcome Trust Sanger Institute, CB10 1SA, United Kingdom	abscessus	3;12;1;8;5;18;3	26	abscessus/bolletii	abscessus	abscessus				abscessus
NZ_FRZL00000000	Mycobacterium abscessus subsp. abscessus strain 741	Australia	WTSI, Pathogen Informatics, Wellcome Trust Sanger Institute, CB10 1SA, United Kingdom	abscessus	1;1;1;1;1;1;1	1	abscessus/bolletii	abscessus	abscessus				abscessus
NZ_FRZM00000000	Mycobacterium abscessus subsp. abscessus strain 210	United Kingdom	WTSI, Pathogen Informatics, Wellcome Trust Sanger Institute, CB10 1SA, United Kingdom	abscessus	3;14;1;3;3;11;1	new ST pattern	abscessus/bolletii	abscessus	abscessus				abscessus
NZ_FRZN00000000	Mycobacterium abscessus subsp. abscessus strain 793	Australia	WTSI, Pathogen Informatics, Wellcome Trust Sanger Institute, CB10 1SA, United Kingdom	abscessus	1;1;1;1;1;1;1	1	abscessus/bolletii	abscessus	abscessus				abscessus
NZ_FRZO00000000	Mycobacterium abscessus subsp. abscessus strain 230	United Kingdom	WTSI, Pathogen Informatics, Wellcome Trust Sanger Institute, CB10 1SA, United Kingdom	abscessus	3;12;1;3;3;3;10	122	abscessus/bolletii	abscessus	abscessus				abscessus
NZ_FRZP00000000	Mycobacterium abscessus subsp. abscessus strain 216	United Kingdom	WTSI, Pathogen Informatics, Wellcome Trust Sanger Institute, CB10 1SA, United Kingdom	abscessus	3;12;1;8;5;18;3	26	abscessus/bolletii	abscessus	abscessus				abscessus
NZ_FRZQ00000000	Mycobacterium abscessus subsp. abscessus strain 802	Australia	WTSI, Pathogen Informatics, Wellcome Trust Sanger Institute, CB10 1SA, United Kingdom	abscessus	1;1;1;1;1;1;1	1	abscessus/bolletii	abscessus	abscessus				abscessus
NZ_FRZR00000000	Mycobacterium abscessus subsp. bolletii strain 240	United Kingdom	WTSI, Pathogen Informatics, Wellcome Trust Sanger Institute, CB10 1SA, United Kingdom	bolletii	26;9;5;15;4;4;8	124	abscessus/bolletii	bolletii	bolletii	bolletii
NZ_FRZS00000000	Mycobacterium abscessus subsp. bolletii strain 218	United Kingdom	WTSI, Pathogen Informatics, Wellcome Trust Sanger Institute, CB10 1SA, United Kingdom	bolletii	4;9;19;15;9;8;4	119	abscessus/bolletii	bolletii	bolletii	bolletii
NZ_FRZT00000000	Mycobacterium abscessus subsp. abscessus strain 221	United Kingdom	WTSI, Pathogen Informatics, Wellcome Trust Sanger Institute, CB10 1SA, United Kingdom	abscessus	3;12;1;8;5;18;3	26	abscessus/bolletii	abscessus	abscessus				abscessus
NZ_FRZU00000000	Mycobacterium abscessus subsp. abscessus strain 233	United Kingdom	WTSI, Pathogen Informatics, Wellcome Trust Sanger Institute, CB10 1SA, United Kingdom	abscessus	24;11;1;3;3;1;10	new ST pattern	abscessus/bolletii	abscessus	abscessus				abscessus
NZ_FRZV00000000	Mycobacterium abscessus subsp. abscessus strain 232	United Kingdom	WTSI, Pathogen Informatics, Wellcome Trust Sanger Institute, CB10 1SA, United Kingdom	abscessus	3;12;1;3;3;27;10	123	abscessus/bolletii	abscessus	abscessus				abscessus
NZ_FRZW00000000	Mycobacterium abscessus subsp. abscessus strain 231	United Kingdom	WTSI, Pathogen Informatics, Wellcome Trust Sanger Institute, CB10 1SA, United Kingdom	abscessus	3;new pattern 12;1;3;3;11;1	new ST pattern	abscessus/bolletii	abscessus	abscessus				abscessus
NZ_FRZX00000000	Mycobacterium abscessus subsp. abscessus strain 235	United Kingdom	WTSI, Pathogen Informatics, Wellcome Trust Sanger Institute, CB10 1SA, United Kingdom	abscessus	24;11;1;3;3;1;10	new ST pattern	abscessus/bolletii	abscessus	abscessus				abscessus
NZ_FRZY00000000	Mycobacterium abscessus subsp. abscessus strain 239	United Kingdom	WTSI, Pathogen Informatics, Wellcome Trust Sanger Institute, CB10 1SA, United Kingdom	abscessus	3;12;1;8;5;18;3	26	abscessus/bolletii	abscessus	abscessus				abscessus
NZ_FRZZ00000000	Mycobacterium abscessus subsp. abscessus strain 222	United Kingdom	WTSI, Pathogen Informatics, Wellcome Trust Sanger Institute, CB10 1SA, United Kingdom	abscessus	3;12;1;8;5;18;3	26	abscessus/bolletii	abscessus	abscessus				abscessus
NZ_FSAA00000000	Mycobacterium abscessus subsp. abscessus strain 229	United Kingdom	WTSI, Pathogen Informatics, Wellcome Trust Sanger Institute, CB10 1SA, United Kingdom	abscessus	3;12;1;3;3;27;10	123	abscessus/bolletii	abscessus	abscessus				abscessus
NZ_FSAC00000000	Mycobacterium abscessus subsp. abscessus strain 245	United Kingdom	WTSI, Pathogen Informatics, Wellcome Trust Sanger Institute, CB10 1SA, United Kingdom	abscessus	24;11;1;3;3;1;10	new ST pattern	abscessus/bolletii	abscessus	abscessus				abscessus
NZ_FSAE00000000	Mycobacterium abscessus subsp. abscessus strain 252	United Kingdom	WTSI, Pathogen Informatics, Wellcome Trust Sanger Institute, CB10 1SA, United Kingdom	abscessus	3;12;1;3;3;3;10	122	abscessus/bolletii	abscessus	abscessus				abscessus
NZ_FSAF00000000	Mycobacterium abscessus subsp. abscessus strain 250	United Kingdom	WTSI, Pathogen Informatics, Wellcome Trust Sanger Institute, CB10 1SA, United Kingdom	abscessus	3;12;1;3;3;3;10	122	abscessus/bolletii	abscessus	abscessus				abscessus
NZ_FSAG00000000	Mycobacterium abscessus subsp. abscessus strain 251	United Kingdom	WTSI, Pathogen Informatics, Wellcome Trust Sanger Institute, CB10 1SA, United Kingdom	abscessus	3;12;1;3;3;3;10	122	abscessus/bolletii	abscessus	abscessus				abscessus
NZ_FSAH00000000	Mycobacterium abscessus subsp. abscessus strain 253	United Kingdom	WTSI, Pathogen Informatics, Wellcome Trust Sanger Institute, CB10 1SA, United Kingdom	abscessus	3;12;1;3;3;27;10	123	abscessus/bolletii	abscessus	abscessus				abscessus
NZ_FSAI00000000	Mycobacterium abscessus subsp. abscessus strain 254	United Kingdom	WTSI, Pathogen Informatics, Wellcome Trust Sanger Institute, CB10 1SA, United Kingdom	abscessus	3;12;1;8;5;18;3	26	abscessus/bolletii	abscessus	abscessus				abscessus
NZ_FSAJ00000000	Mycobacterium abscessus subsp. abscessus strain 255	United Kingdom	WTSI, Pathogen Informatics, Wellcome Trust Sanger Institute, CB10 1SA, United Kingdom	abscessus	24;11;1;3;3;1;10	new ST pattern	abscessus/bolletii	abscessus	abscessus				abscessus
NZ_FSAK00000000	Mycobacterium abscessus subsp. abscessus strain 258	United Kingdom	WTSI, Pathogen Informatics, Wellcome Trust Sanger Institute, CB10 1SA, United Kingdom	abscessus	3;12;1;3;3;3;10	122	abscessus/bolletii	abscessus	abscessus				abscessus
NZ_FSAL00000000	Mycobacterium abscessus subsp. abscessus strain 742	Australia	WTSI, Pathogen Informatics, Wellcome Trust Sanger Institute, CB10 1SA, United Kingdom	abscessus	1;1;1;1;1;1;1	1	abscessus/bolletii	abscessus	abscessus				abscessus
NZ_FSAM00000000	Mycobacterium abscessus subsp. abscessus strain 772	Australia	WTSI, Pathogen Informatics, Wellcome Trust Sanger Institute, CB10 1SA, United Kingdom	abscessus	1;1;1;1;1;1;1	1	abscessus/bolletii	abscessus	abscessus				abscessus
NZ_FSAN00000000	Mycobacterium abscessus subsp. abscessus strain 841	Australia	WTSI, Pathogen Informatics, Wellcome Trust Sanger Institute, CB10 1SA, United Kingdom	abscessus	19;1;1;new pattern 2;new pattern 8;1;1	new ST pattern	abscessus/bolletii	abscessus	abscessus				abscessus
NZ_FSAO00000000	Mycobacterium abscessus subsp. abscessus strain 269	United Kingdom	WTSI, Pathogen Informatics, Wellcome Trust Sanger Institute, CB10 1SA, United Kingdom	abscessus	3;12;1;8;5;18;3	26	abscessus/bolletii	abscessus	abscessus				abscessus
NZ_FSAP00000000	Mycobacterium abscessus subsp. abscessus strain 270	United Kingdom	WTSI, Pathogen Informatics, Wellcome Trust Sanger Institute, CB10 1SA, United Kingdom	abscessus	3;12;1;8;5;18;3	26	abscessus/bolletii	abscessus	abscessus				abscessus
NZ_FSAQ00000000	Mycobacterium abscessus subsp. abscessus strain 273	United Kingdom	WTSI, Pathogen Informatics, Wellcome Trust Sanger Institute, CB10 1SA, United Kingdom	abscessus	3;28;1;3;3;18;3	120	abscessus/bolletii	abscessus	abscessus				abscessus
NZ_FSAR00000000	Mycobacterium abscessus subsp. abscessus strain 277	United Kingdom	WTSI, Pathogen Informatics, Wellcome Trust Sanger Institute, CB10 1SA, United Kingdom	abscessus	3;1;1;new pattern 3;5;9;1	new ST pattern	abscessus/bolletii	abscessus	abscessus				abscessus
NZ_FSAS00000000	Mycobacterium abscessus subsp. abscessus strain 272	United Kingdom	WTSI, Pathogen Informatics, Wellcome Trust Sanger Institute, CB10 1SA, United Kingdom	abscessus	3;28;1;3;3;18;3	120	abscessus/bolletii	abscessus	abscessus				abscessus
NZ_FSAT00000000	Mycobacterium abscessus subsp. abscessus strain 280	United Kingdom	WTSI, Pathogen Informatics, Wellcome Trust Sanger Institute, CB10 1SA, United Kingdom	abscessus	18;new pattern 4;1;8;new pattern 7;3;5	new ST pattern	abscessus/bolletii	abscessus	abscessus				abscessus
NZ_FSAU00000000	Mycobacterium abscessus subsp. abscessus strain 281	United Kingdom	WTSI, Pathogen Informatics, Wellcome Trust Sanger Institute, CB10 1SA, United Kingdom	abscessus	3;12;1;3;3;27;10	123	abscessus/bolletii	abscessus	abscessus				abscessus
NZ_FSAV00000000	Mycobacterium abscessus subsp. abscessus strain 283	United Kingdom	WTSI, Pathogen Informatics, Wellcome Trust Sanger Institute, CB10 1SA, United Kingdom	abscessus	3;28;1;3;3;18;3	120	abscessus/bolletii	abscessus	abscessus				abscessus
NZ_FSAW00000000	Mycobacterium abscessus subsp. abscessus strain 285	United Kingdom	WTSI, Pathogen Informatics, Wellcome Trust Sanger Institute, CB10 1SA, United Kingdom	abscessus	3;14;1;3;3;11;1	new ST pattern	abscessus/bolletii	abscessus	abscessus				abscessus
NZ_FSAX00000000	Mycobacterium abscessus subsp. bolletii strain 286	United Kingdom	WTSI, Pathogen Informatics, Wellcome Trust Sanger Institute, CB10 1SA, United Kingdom	bolletii	4;9;19;15;9;8;4	119	abscessus/bolletii	bolletii	bolletii	bolletii
NZ_FSAY00000000	Mycobacterium abscessus subsp. abscessus strain 263	United Kingdom	WTSI, Pathogen Informatics, Wellcome Trust Sanger Institute, CB10 1SA, United Kingdom	abscessus	3;12;1;8;5;18;3	26	abscessus/bolletii	abscessus	abscessus				abscessus
NZ_FSAZ00000000	Mycobacterium abscessus subsp. abscessus strain 776	Australia	WTSI, Pathogen Informatics, Wellcome Trust Sanger Institute, CB10 1SA, United Kingdom	abscessus	1;1;1;1;1;1;1	1	abscessus/bolletii	abscessus	abscessus				abscessus
NZ_FSBA00000000	Mycobacterium abscessus subsp. abscessus strain 891	Australia	WTSI, Pathogen Informatics, Wellcome Trust Sanger Institute, CB10 1SA, United Kingdom	abscessus	18;11;1;8;5;3;9	new ST pattern	abscessus/bolletii	abscessus	abscessus				abscessus
NZ_FSBB00000000	Mycobacterium abscessus subsp. abscessus strain 291	United Kingdom	WTSI, Pathogen Informatics, Wellcome Trust Sanger Institute, CB10 1SA, United Kingdom	abscessus	1;1;1;1;1;1;1	1	abscessus/bolletii	abscessus	abscessus				abscessus
NZ_FSBC00000000	Mycobacterium abscessus subsp. bolletii strain 288	United Kingdom	WTSI, Pathogen Informatics, Wellcome Trust Sanger Institute, CB10 1SA, United Kingdom	bolletii	26;9;5;15;4;4;8	124	abscessus/bolletii	bolletii	bolletii	bolletii
NZ_FSBD00000000	Mycobacterium abscessus subsp. abscessus strain 299	United Kingdom	WTSI, Pathogen Informatics, Wellcome Trust Sanger Institute, CB10 1SA, United Kingdom	abscessus	3;14;1;3;3;11;1	new ST pattern	abscessus/bolletii	abscessus	abscessus				abscessus
NZ_FSBE00000000	Mycobacterium abscessus subsp. abscessus strain 293	United Kingdom	WTSI, Pathogen Informatics, Wellcome Trust Sanger Institute, CB10 1SA, United Kingdom	abscessus	3;28;1;3;3;18;3	120	abscessus/bolletii	abscessus	abscessus				abscessus
NZ_FSBF00000000	Mycobacterium abscessus subsp. abscessus strain 298	United Kingdom	WTSI, Pathogen Informatics, Wellcome Trust Sanger Institute, CB10 1SA, United Kingdom	abscessus	3;14;1;3;3;11;1	new ST pattern	abscessus/bolletii	abscessus	abscessus				abscessus
NZ_FSBG00000000	Mycobacterium abscessus subsp. abscessus strain 302	United Kingdom	WTSI, Pathogen Informatics, Wellcome Trust Sanger Institute, CB10 1SA, United Kingdom	abscessus	3;12;1;3;3;3;10	122	abscessus/bolletii	abscessus	abscessus				abscessus
NZ_FSBH00000000	Mycobacterium abscessus subsp. abscessus strain 314	United Kingdom	WTSI, Pathogen Informatics, Wellcome Trust Sanger Institute, CB10 1SA, United Kingdom	abscessus	3;28;1;3;3;18;3	120	abscessus/bolletii	abscessus	abscessus				abscessus
NZ_FSBI00000000	Mycobacterium abscessus subsp. bolletii strain 313	United Kingdom	WTSI, Pathogen Informatics, Wellcome Trust Sanger Institute, CB10 1SA, United Kingdom	bolletii	4;9;19;15;9;8;4	119	abscessus/bolletii	bolletii	bolletii	bolletii
NZ_FSBJ00000000	Mycobacterium abscessus subsp. abscessus strain 315	United Kingdom	WTSI, Pathogen Informatics, Wellcome Trust Sanger Institute, CB10 1SA, United Kingdom	abscessus	3;28;1;3;3;18;3	120	abscessus/bolletii	abscessus	abscessus				abscessus
NZ_FSBK00000000	Mycobacterium abscessus subsp. abscessus strain 777	Australia	WTSI, Pathogen Informatics, Wellcome Trust Sanger Institute, CB10 1SA, United Kingdom	abscessus	1;1;1;1;1;1;1	1	abscessus/bolletii	abscessus	abscessus				abscessus
NZ_FSBL00000000	Mycobacterium abscessus subsp. abscessus strain 773	Australia	WTSI, Pathogen Informatics, Wellcome Trust Sanger Institute, CB10 1SA, United Kingdom	abscessus	1;1;1;1;1;1;1	1	abscessus/bolletii	abscessus	abscessus				abscessus
NZ_FSBM00000000	Mycobacterium abscessus subsp. abscessus strain 1108	Australia	WTSI, Pathogen Informatics, Wellcome Trust Sanger Institute, CB10 1SA, United Kingdom	abscessus	1;1;1;1;1;1;1	1	abscessus/bolletii	abscessus	abscessus				abscessus
NZ_FSBN00000000	Mycobacterium abscessus subsp. abscessus strain 318	United Kingdom	WTSI, Pathogen Informatics, Wellcome Trust Sanger Institute, CB10 1SA, United Kingdom	abscessus	3;14;1;3;3;11;1	new ST pattern	abscessus/bolletii	abscessus	abscessus				abscessus
NZ_FSBO00000000	Mycobacterium abscessus subsp. bolletii strain 321	United Kingdom	WTSI, Pathogen Informatics, Wellcome Trust Sanger Institute, CB10 1SA, United Kingdom	bolletii	26;9;5;15;4;4;8	124	abscessus/bolletii	bolletii	bolletii	bolletii
NZ_FSBP00000000	Mycobacterium abscessus subsp. bolletii strain 327	United Kingdom	WTSI, Pathogen Informatics, Wellcome Trust Sanger Institute, CB10 1SA, United Kingdom	bolletii	4;9;19;15;9;8;4	119	abscessus/bolletii	bolletii	bolletii	bolletii
NZ_FSBQ00000000	Mycobacterium abscessus subsp. abscessus strain 333	United Kingdom	WTSI, Pathogen Informatics, Wellcome Trust Sanger Institute, CB10 1SA, United Kingdom	abscessus	1;1;1;1;1;1;1	1	abscessus/bolletii	abscessus	abscessus				abscessus
NZ_FSBS00000000	Mycobacterium abscessus subsp. abscessus strain 336	United Kingdom	WTSI, Pathogen Informatics, Wellcome Trust Sanger Institute, CB10 1SA, United Kingdom	abscessus	3;28;1;3;3;18;3	120	abscessus/bolletii	abscessus	abscessus				abscessus
NZ_FSBT00000000	Mycobacterium abscessus subsp. abscessus strain 764	Australia	WTSI, Pathogen Informatics, Wellcome Trust Sanger Institute, CB10 1SA, United Kingdom	abscessus	20;12;1;19;5;11;3	58	abscessus/bolletii	abscessus	abscessus				abscessus
NZ_FSBV00000000	Mycobacterium abscessus subsp. abscessus strain 817	Australia	WTSI, Pathogen Informatics, Wellcome Trust Sanger Institute, CB10 1SA, United Kingdom	abscessus	3;1;1;3;5;1;1	new ST pattern	abscessus/bolletii	abscessus	abscessus				abscessus
NZ_FSBW00000000	Mycobacterium abscessus subsp. abscessus strain 881	Australia	WTSI, Pathogen Informatics, Wellcome Trust Sanger Institute, CB10 1SA, United Kingdom	abscessus	3;1;1;3;5;1;1	new ST pattern	abscessus/bolletii	abscessus	abscessus				abscessus
NZ_FSBX00000000	Mycobacterium abscessus subsp. abscessus strain 888	Australia	WTSI, Pathogen Informatics, Wellcome Trust Sanger Institute, CB10 1SA, United Kingdom	abscessus	1;1;1;1;1;1;1	1	abscessus/bolletii	abscessus	abscessus				abscessus
NZ_FSBY00000000	Mycobacterium abscessus subsp. abscessus strain 108	Australia	WTSI, Pathogen Informatics, Wellcome Trust Sanger Institute, CB10 1SA, United Kingdom	abscessus	18;11;1;8;5;3;9	new ST pattern	abscessus/bolletii	abscessus	abscessus				abscessus
NZ_FSCA00000000	Mycobacterium abscessus subsp. abscessus strain 351	United Kingdom	WTSI, Pathogen Informatics, Wellcome Trust Sanger Institute, CB10 1SA, United Kingdom	abscessus	3;12;1;3;3;27;10	123	abscessus/bolletii	abscessus	abscessus				abscessus
NZ_FSCB00000000	Mycobacterium abscessus subsp. abscessus strain 353	United Kingdom	WTSI, Pathogen Informatics, Wellcome Trust Sanger Institute, CB10 1SA, United Kingdom	abscessus	1;1;1;1;1;1;1	1	abscessus/bolletii	abscessus	abscessus				abscessus
NZ_FSCC00000000	Mycobacterium abscessus subsp. abscessus strain 355	United Kingdom	WTSI, Pathogen Informatics, Wellcome Trust Sanger Institute, CB10 1SA, United Kingdom	abscessus	18;12;1;8;5;23;new pattern 17	new ST pattern	abscessus/bolletii	abscessus	abscessus				abscessus
NZ_FSCD00000000	Mycobacterium abscessus subsp. abscessus strain 357	United Kingdom	WTSI, Pathogen Informatics, Wellcome Trust Sanger Institute, CB10 1SA, United Kingdom	abscessus	3;12;1;8;5;18;3	26	abscessus/bolletii	abscessus	abscessus				abscessus
NZ_FSCE00000000	Mycobacterium abscessus subsp. abscessus strain 361	United Kingdom	WTSI, Pathogen Informatics, Wellcome Trust Sanger Institute, CB10 1SA, United Kingdom	abscessus	3;12;1;8;5;18;3	26	abscessus/bolletii	abscessus	abscessus				abscessus
NZ_FSCF00000000	Mycobacterium abscessus subsp. abscessus strain 343	United Kingdom	WTSI, Pathogen Informatics, Wellcome Trust Sanger Institute, CB10 1SA, United Kingdom	abscessus	7;1;1;8;5;6;1	18	abscessus/bolletii	abscessus	abscessus				abscessus
NZ_FSCG00000000	Mycobacterium abscessus subsp. abscessus strain 345	United Kingdom	WTSI, Pathogen Informatics, Wellcome Trust Sanger Institute, CB10 1SA, United Kingdom	abscessus	3;12;1;8;5;18;3	26	abscessus/bolletii	abscessus	abscessus				abscessus
NZ_FSCH00000000	Mycobacterium abscessus subsp. abscessus strain 348	United Kingdom	WTSI, Pathogen Informatics, Wellcome Trust Sanger Institute, CB10 1SA, United Kingdom	abscessus	3;12;1;8;5;18;3	26	abscessus/bolletii	abscessus	abscessus				abscessus
NZ_FSCI00000000	Mycobacterium abscessus subsp. abscessus strain 339	United Kingdom	WTSI, Pathogen Informatics, Wellcome Trust Sanger Institute, CB10 1SA, United Kingdom	abscessus	3;28;1;3;3;18;3	120	abscessus/bolletii	abscessus	abscessus				abscessus
NZ_FSCJ00000000	Mycobacterium abscessus subsp. abscessus strain 340	United Kingdom	WTSI, Pathogen Informatics, Wellcome Trust Sanger Institute, CB10 1SA, United Kingdom	abscessus	3;12;1;3;3;27;10	123	abscessus/bolletii	abscessus	abscessus				abscessus
NZ_FSCK00000000	Mycobacterium abscessus subsp. abscessus strain 828	Australia	WTSI, Pathogen Informatics, Wellcome Trust Sanger Institute, CB10 1SA, United Kingdom	abscessus	19;23;new pattern 3;8;5;3;5	new ST pattern	abscessus/bolletii	abscessus	abscessus				abscessus
NZ_FSCL00000000	Mycobacterium abscessus subsp. abscessus strain 823	Australia	WTSI, Pathogen Informatics, Wellcome Trust Sanger Institute, CB10 1SA, United Kingdom	abscessus	1;1;1;1;1;1;1	1	abscessus/bolletii	abscessus	abscessus				abscessus
NZ_FSCM00000000	Mycobacterium abscessus subsp. abscessus strain 818	Australia	WTSI, Pathogen Informatics, Wellcome Trust Sanger Institute, CB10 1SA, United Kingdom	abscessus	3;1;1;3;5;1;1	new ST pattern	abscessus/bolletii	abscessus	abscessus				abscessus
NZ_FSCN00000000	Mycobacterium abscessus subsp. bolletii strain 845	Australia	WTSI, Pathogen Informatics, Wellcome Trust Sanger Institute, CB10 1SA, United Kingdom	bolletii	4;15;6;new pattern 5;4;4;new pattern 2	new ST pattern	abscessus/bolletii	bolletii	bolletii	bolletii
NZ_FSCP00000000	Mycobacterium abscessus subsp. bolletii strain 909	United Kingdom	WTSI, Pathogen Informatics, Wellcome Trust Sanger Institute, CB10 1SA, United Kingdom	bolletii	4;9;25;15;9;8;22	new ST pattern	abscessus/bolletii	bolletii	bolletii	bolletii
NZ_FSCQ00000000	Mycobacterium abscessus subsp. abscessus strain 921	United Kingdom	WTSI, Pathogen Informatics, Wellcome Trust Sanger Institute, CB10 1SA, United Kingdom	abscessus	5;12;1;new pattern 7;5;11;1	new ST pattern	abscessus/bolletii	abscessus	abscessus				abscessus
NZ_FSCR00000000	Mycobacterium abscessus subsp. bolletii strain 912	United Kingdom	WTSI, Pathogen Informatics, Wellcome Trust Sanger Institute, CB10 1SA, United Kingdom	bolletii	4;9;25;15;9;8;22	new ST pattern	abscessus/bolletii	bolletii	bolletii	bolletii
NZ_FSCS00000000	Mycobacterium abscessus subsp. abscessus strain 918	United Kingdom	WTSI, Pathogen Informatics, Wellcome Trust Sanger Institute, CB10 1SA, United Kingdom	abscessus	1;1;1;1;1;1;1	1	abscessus/bolletii	abscessus	abscessus				abscessus
NZ_FSCT00000000	Mycobacterium abscessus subsp. abscessus strain 108	Australia	WTSI, Pathogen Informatics, Wellcome Trust Sanger Institute, CB10 1SA, United Kingdom	abscessus	1;1;1;1;1;1;1	1	abscessus/bolletii	abscessus	abscessus				abscessus
NZ_FSCU00000000	Mycobacterium abscessus subsp. abscessus strain 365	United Kingdom	WTSI, Pathogen Informatics, Wellcome Trust Sanger Institute, CB10 1SA, United Kingdom	abscessus	3;14;1;3;3;11;1	new ST pattern	abscessus/bolletii	abscessus	abscessus				abscessus
NZ_FSCV00000000	Mycobacterium abscessus subsp. abscessus strain 367	United Kingdom	WTSI, Pathogen Informatics, Wellcome Trust Sanger Institute, CB10 1SA, United Kingdom	abscessus	3;12;1;8;5;18;3	26	abscessus/bolletii	abscessus	abscessus				abscessus
NZ_FSCW00000000	Mycobacterium abscessus subsp. abscessus strain 373	United Kingdom	WTSI, Pathogen Informatics, Wellcome Trust Sanger Institute, CB10 1SA, United Kingdom	abscessus	3;11;1;3;3;12;3	77	abscessus/bolletii	abscessus	abscessus				abscessus
NZ_FSCX00000000	Mycobacterium abscessus subsp. abscessus strain 371	United Kingdom	WTSI, Pathogen Informatics, Wellcome Trust Sanger Institute, CB10 1SA, United Kingdom	abscessus	3;11;1;3;3;12;3	77	abscessus/bolletii	abscessus	abscessus				abscessus
NZ_FSCY00000000	Mycobacterium abscessus subsp. abscessus strain 374	United Kingdom	WTSI, Pathogen Informatics, Wellcome Trust Sanger Institute, CB10 1SA, United Kingdom	abscessus	3;11;1;3;3;12;3	77	abscessus/bolletii	abscessus	abscessus				abscessus
NZ_FSCZ00000000	Mycobacterium abscessus subsp. abscessus strain 375	United Kingdom	WTSI, Pathogen Informatics, Wellcome Trust Sanger Institute, CB10 1SA, United Kingdom	abscessus	1;1;1;1;1;1;1	1	abscessus/bolletii	abscessus	abscessus				abscessus
NZ_FSDA00000000	Mycobacterium abscessus subsp. abscessus strain 379	United Kingdom	WTSI, Pathogen Informatics, Wellcome Trust Sanger Institute, CB10 1SA, United Kingdom	abscessus	3;new pattern 13;1;3;3;11;1	new ST pattern	abscessus/bolletii	abscessus	abscessus				abscessus
NZ_FSDB00000000	Mycobacterium abscessus subsp. abscessus strain 380	United Kingdom	WTSI, Pathogen Informatics, Wellcome Trust Sanger Institute, CB10 1SA, United Kingdom	abscessus	3;12;1;8;5;18;3	26	abscessus/bolletii	abscessus	abscessus				abscessus
NZ_FSDC00000000	Mycobacterium abscessus subsp. abscessus strain 385	United Kingdom	WTSI, Pathogen Informatics, Wellcome Trust Sanger Institute, CB10 1SA, United Kingdom	abscessus	3;11;1;8;3;32;3	152	abscessus/bolletii	abscessus	abscessus				abscessus
NZ_FSDD00000000	Mycobacterium abscessus subsp. abscessus strain 382	United Kingdom	WTSI, Pathogen Informatics, Wellcome Trust Sanger Institute, CB10 1SA, United Kingdom	abscessus	3;12;1;8;5;18;3	26	abscessus/bolletii	abscessus	abscessus				abscessus
NZ_FSDE00000000	Mycobacterium abscessus subsp. abscessus strain 388	United Kingdom	WTSI, Pathogen Informatics, Wellcome Trust Sanger Institute, CB10 1SA, United Kingdom	abscessus	3;12;1;3;3;3;10	122	abscessus/bolletii	abscessus	abscessus				abscessus
NZ_FSDF00000000	Mycobacterium abscessus subsp. abscessus strain 389	United Kingdom	WTSI, Pathogen Informatics, Wellcome Trust Sanger Institute, CB10 1SA, United Kingdom	abscessus	3;new pattern 13;1;3;3;11;1	new ST pattern	abscessus/bolletii	abscessus	abscessus				abscessus
NZ_FSDG00000000	Mycobacterium abscessus subsp. abscessus strain 391	United Kingdom	WTSI, Pathogen Informatics, Wellcome Trust Sanger Institute, CB10 1SA, United Kingdom	abscessus	3;12;1;8;5;18;3	26	abscessus/bolletii	abscessus	abscessus				abscessus
NZ_FSDH00000000	Mycobacterium abscessus subsp. abscessus strain 386	United Kingdom	WTSI, Pathogen Informatics, Wellcome Trust Sanger Institute, CB10 1SA, United Kingdom	abscessus	3;28;1;3;3;18;3	120	abscessus/bolletii	abscessus	abscessus				abscessus
NZ_FSDI00000000	Mycobacterium abscessus subsp. abscessus strain 387	United Kingdom	WTSI, Pathogen Informatics, Wellcome Trust Sanger Institute, CB10 1SA, United Kingdom	abscessus	3;12;1;3;3;3;10	122	abscessus/bolletii	abscessus	abscessus				abscessus
NZ_FSDJ00000000	Mycobacterium abscessus subsp. abscessus strain 778	Netherlands	WTSI, Pathogen Informatics, Wellcome Trust Sanger Institute, CB10 1SA, United Kingdom	abscessus	1;1;1;1;1;1;1	1	abscessus/bolletii	abscessus	abscessus				abscessus
NZ_FSDK00000000	Mycobacterium abscessus subsp. abscessus strain 775	Australia	WTSI, Pathogen Informatics, Wellcome Trust Sanger Institute, CB10 1SA, United Kingdom	abscessus	3;12;1;8;5;23;3	new ST pattern	abscessus/bolletii	abscessus	abscessus				abscessus
NZ_FSDL00000000	Mycobacterium abscessus subsp. abscessus strain 824	Australia	WTSI, Pathogen Informatics, Wellcome Trust Sanger Institute, CB10 1SA, United Kingdom	abscessus	1;1;1;1;1;1;1	1	abscessus/bolletii	abscessus	abscessus				abscessus
NZ_FSDM00000000	Mycobacterium abscessus subsp. abscessus strain 803	Australia	WTSI, Pathogen Informatics, Wellcome Trust Sanger Institute, CB10 1SA, United Kingdom	abscessus	3;12;1;8;5;18;3	26	abscessus/bolletii	abscessus	abscessus				abscessus
NZ_FSDN00000000	Mycobacterium abscessus subsp. abscessus strain 949	United Kingdom	WTSI, Pathogen Informatics, Wellcome Trust Sanger Institute, CB10 1SA, United Kingdom	abscessus	1;1;1;1;1;1;1	1	abscessus/bolletii	abscessus	abscessus				abscessus
NZ_FSDO00000000	Mycobacterium abscessus subsp. abscessus strain 931	United Kingdom	WTSI, Pathogen Informatics, Wellcome Trust Sanger Institute, CB10 1SA, United Kingdom	abscessus	7;5;1;8;5;6;1	33	abscessus/bolletii	abscessus	abscessus				abscessus
NZ_FSDP00000000	Mycobacterium abscessus subsp. abscessus strain 936	United Kingdom	WTSI, Pathogen Informatics, Wellcome Trust Sanger Institute, CB10 1SA, United Kingdom	abscessus	7;5;1;8;5;6;1	33	abscessus/bolletii	abscessus	abscessus				abscessus
NZ_FSDQ00000000	Mycobacterium abscessus subsp. abscessus strain 942	United Kingdom	WTSI, Pathogen Informatics, Wellcome Trust Sanger Institute, CB10 1SA, United Kingdom	abscessus	3;12;1;8;5;18;3	26	abscessus/bolletii	abscessus	abscessus				abscessus
NZ_FSDR00000000	Mycobacterium abscessus subsp. abscessus strain 944	United Kingdom	WTSI, Pathogen Informatics, Wellcome Trust Sanger Institute, CB10 1SA, United Kingdom	abscessus	7;5;1;8;5;6;1	33	abscessus/bolletii	abscessus	abscessus				abscessus
NZ_FSDS00000000	Mycobacterium abscessus subsp. abscessus strain 951	United Kingdom	WTSI, Pathogen Informatics, Wellcome Trust Sanger Institute, CB10 1SA, United Kingdom	abscessus	7;5;1;8;5;6;1	33	abscessus/bolletii	abscessus	abscessus				abscessus
NZ_FSDT00000000	Mycobacterium abscessus subsp. abscessus strain 929	United Kingdom	WTSI, Pathogen Informatics, Wellcome Trust Sanger Institute, CB10 1SA, United Kingdom	abscessus	7;12;1;8;5;6;1	new ST pattern	abscessus/bolletii	abscessus	abscessus				abscessus
NZ_FSDU00000000	Mycobacterium abscessus subsp. abscessus strain 930	United Kingdom	WTSI, Pathogen Informatics, Wellcome Trust Sanger Institute, CB10 1SA, United Kingdom	abscessus	1;1;1;1;1;1;1	1	abscessus/bolletii	abscessus	abscessus				abscessus
NZ_FSDV00000000	Mycobacterium abscessus subsp. abscessus strain 394	United Kingdom	WTSI, Pathogen Informatics, Wellcome Trust Sanger Institute, CB10 1SA, United Kingdom	abscessus	3;12;1;8;5;18;3	26	abscessus/bolletii	abscessus	abscessus				abscessus
NZ_FSDW00000000	Mycobacterium abscessus subsp. abscessus strain 398	United Kingdom	WTSI, Pathogen Informatics, Wellcome Trust Sanger Institute, CB10 1SA, United Kingdom	abscessus	1;1;1;1;1;1;1	1	abscessus/bolletii	abscessus	abscessus				abscessus
NZ_FSDX00000000	Mycobacterium abscessus subsp. abscessus strain 399	United Kingdom	WTSI, Pathogen Informatics, Wellcome Trust Sanger Institute, CB10 1SA, United Kingdom	abscessus	3;28;1;3;3;18;3	120	abscessus/bolletii	abscessus	abscessus				abscessus
NZ_FSDY00000000	Mycobacterium abscessus subsp. abscessus strain 400	United Kingdom	WTSI, Pathogen Informatics, Wellcome Trust Sanger Institute, CB10 1SA, United Kingdom	abscessus	3;28;1;3;3;18;3	120	abscessus/bolletii	abscessus	abscessus				abscessus
NZ_FSDZ00000000	Mycobacterium abscessus subsp. abscessus strain 402	United Kingdom	WTSI, Pathogen Informatics, Wellcome Trust Sanger Institute, CB10 1SA, United Kingdom	abscessus	3;12;1;8;5;18;3	26	abscessus/bolletii	abscessus	abscessus				abscessus
NZ_FSEA00000000	Mycobacterium abscessus subsp. abscessus strain 406	United Kingdom	WTSI, Pathogen Informatics, Wellcome Trust Sanger Institute, CB10 1SA, United Kingdom	abscessus	3;28;1;3;3;18;3	120	abscessus/bolletii	abscessus	abscessus				abscessus
NZ_FSEB00000000	Mycobacterium abscessus subsp. abscessus strain 413	United Kingdom	WTSI, Pathogen Informatics, Wellcome Trust Sanger Institute, CB10 1SA, United Kingdom	abscessus	3;12;1;8;5;18;3	26	abscessus/bolletii	abscessus	abscessus				abscessus
NZ_FSEC00000000	Mycobacterium abscessus subsp. abscessus strain 410	United Kingdom	WTSI, Pathogen Informatics, Wellcome Trust Sanger Institute, CB10 1SA, United Kingdom	abscessus	1;1;1;1;1;1;1	1	abscessus/bolletii	abscessus	abscessus				abscessus
NZ_FSED00000000	Mycobacterium abscessus subsp. abscessus strain 414	United Kingdom	WTSI, Pathogen Informatics, Wellcome Trust Sanger Institute, CB10 1SA, United Kingdom	abscessus	3;11;1;3;3;12;3	77	abscessus/bolletii	abscessus	abscessus				abscessus
NZ_FSEF00000000	Mycobacterium abscessus subsp. abscessus strain 401	United Kingdom	WTSI, Pathogen Informatics, Wellcome Trust Sanger Institute, CB10 1SA, United Kingdom	abscessus	3;28;1;3;3;18;3	120	abscessus/bolletii	abscessus	abscessus				abscessus
NZ_FSEG00000000	Mycobacterium abscessus subsp. abscessus strain 418	United Kingdom	WTSI, Pathogen Informatics, Wellcome Trust Sanger Institute, CB10 1SA, United Kingdom	abscessus	3;11;1;8;3;new pattern 1;3	new ST pattern	abscessus/bolletii	abscessus	abscessus				abscessus
NZ_FSEH00000000	Mycobacterium abscessus subsp. abscessus strain 35	United Kingdom	WTSI, Pathogen Informatics, Wellcome Trust Sanger Institute, CB10 1SA, United Kingdom	abscessus	3;11;1;3;3;3;10	new ST pattern	abscessus/bolletii	abscessus	abscessus				abscessus
NZ_FSEI00000000	Mycobacterium abscessus subsp. abscessus strain 73	United Kingdom	WTSI, Pathogen Informatics, Wellcome Trust Sanger Institute, CB10 1SA, United Kingdom	abscessus	1;1;1;1;1;1;1	1	abscessus/bolletii	abscessus	abscessus				abscessus
NZ_FSEJ00000000	Mycobacterium abscessus subsp. abscessus strain 744	Australia	WTSI, Pathogen Informatics, Wellcome Trust Sanger Institute, CB10 1SA, United Kingdom	abscessus	1;1;1;1;1;1;1	1	abscessus/bolletii	abscessus	abscessus				abscessus
NZ_FSEK00000000	Mycobacterium abscessus subsp. abscessus strain 779	Netherlands	WTSI, Pathogen Informatics, Wellcome Trust Sanger Institute, CB10 1SA, United Kingdom	abscessus	1;1;1;1;1;1;1	1	abscessus/bolletii	abscessus	abscessus				abscessus
NZ_FSEL00000000	Mycobacterium abscessus subsp. abscessus strain 780	Netherlands	WTSI, Pathogen Informatics, Wellcome Trust Sanger Institute, CB10 1SA, United Kingdom	abscessus	3;12;1;8;5;6;1	new ST pattern	abscessus/bolletii	abscessus	abscessus				abscessus
NZ_FSEM00000000	Mycobacterium abscessus subsp. abscessus strain 781	Netherlands	WTSI, Pathogen Informatics, Wellcome Trust Sanger Institute, CB10 1SA, United Kingdom	abscessus	3;12;1;8;5;6;1	new ST pattern	abscessus/bolletii	abscessus	abscessus				abscessus
NZ_FSEN00000000	Mycobacterium abscessus subsp. abscessus strain 830	Australia	WTSI, Pathogen Informatics, Wellcome Trust Sanger Institute, CB10 1SA, United Kingdom	abscessus	19;23;new pattern 3;8;5;3;5	new ST pattern	abscessus/bolletii	abscessus	abscessus				abscessus
NZ_FSEO00000000	Mycobacterium abscessus subsp. abscessus strain 814	Australia	WTSI, Pathogen Informatics, Wellcome Trust Sanger Institute, CB10 1SA, United Kingdom	abscessus	1;1;1;1;1;1;1	1	abscessus/bolletii	abscessus	abscessus				abscessus
NZ_FSEP00000000	Mycobacterium abscessus subsp. abscessus strain 819	Australia	WTSI, Pathogen Informatics, Wellcome Trust Sanger Institute, CB10 1SA, United Kingdom	abscessus	3;1;1;3;5;1;1	new ST pattern	abscessus/bolletii	abscessus	abscessus				abscessus
NZ_FSEQ00000000	Mycobacterium abscessus subsp. abscessus strain 876	Australia	WTSI, Pathogen Informatics, Wellcome Trust Sanger Institute, CB10 1SA, United Kingdom	abscessus	3;11;1;3;3;5;10	49	abscessus/bolletii	abscessus	abscessus				abscessus
NZ_FSER00000000	Mycobacterium abscessus subsp. bolletii strain 846	Australia	WTSI, Pathogen Informatics, Wellcome Trust Sanger Institute, CB10 1SA, United Kingdom	bolletii	4;15;6;new pattern 5;4;4;new pattern 2	new ST pattern	abscessus/bolletii	bolletii	bolletii	bolletii
NZ_FSES00000000	Mycobacterium abscessus subsp. bolletii strain 847	Australia	WTSI, Pathogen Informatics, Wellcome Trust Sanger Institute, CB10 1SA, United Kingdom	bolletii	4;15;6;new pattern 5;4;4;new pattern 2	new ST pattern	abscessus/bolletii	bolletii	bolletii	bolletii
NZ_FSET00000000	Mycobacterium abscessus subsp. bolletii strain 848	Australia	WTSI, Pathogen Informatics, Wellcome Trust Sanger Institute, CB10 1SA, United Kingdom	bolletii	4;15;6;new pattern 5;4;4;new pattern 2	new ST pattern	abscessus/bolletii	bolletii	bolletii	bolletii
NZ_FSEU00000000	Mycobacterium abscessus subsp. abscessus strain 972	United Kingdom	WTSI, Pathogen Informatics, Wellcome Trust Sanger Institute, CB10 1SA, United Kingdom	abscessus	5;12;1;new pattern 7;5;11;1	new ST pattern	abscessus/bolletii	abscessus	abscessus				abscessus
NZ_FSEV00000000	Mycobacterium abscessus subsp. abscessus strain 110	Australia	WTSI, Pathogen Informatics, Wellcome Trust Sanger Institute, CB10 1SA, United Kingdom	abscessus	1;1;1;1;1;1;1	1	abscessus/bolletii	abscessus	abscessus				abscessus
NZ_FSEX00000000	Mycobacterium abscessus subsp. abscessus strain 952	United Kingdom	WTSI, Pathogen Informatics, Wellcome Trust Sanger Institute, CB10 1SA, United Kingdom	abscessus	3;11;1;3;3;12;3	77	abscessus/bolletii	abscessus	abscessus				abscessus
NZ_FSEY00000000	Mycobacterium abscessus subsp. abscessus strain 963	United Kingdom	WTSI, Pathogen Informatics, Wellcome Trust Sanger Institute, CB10 1SA, United Kingdom	abscessus	3;12;1;8;5;18;3	26	abscessus/bolletii	abscessus	abscessus				abscessus
NZ_FSEZ00000000	Mycobacterium abscessus subsp. abscessus strain 965	United Kingdom	WTSI, Pathogen Informatics, Wellcome Trust Sanger Institute, CB10 1SA, United Kingdom	abscessus	7;5;1;8;5;6;1	33	abscessus/bolletii	abscessus	abscessus				abscessus
NZ_FSFA00000000	Mycobacterium abscessus subsp. bolletii strain 968	United Kingdom	WTSI, Pathogen Informatics, Wellcome Trust Sanger Institute, CB10 1SA, United Kingdom	bolletii	4;9;25;15;9;8;22	new ST pattern	abscessus/bolletii	bolletii	bolletii	bolletii
NZ_FSFB00000000	Mycobacterium abscessus subsp. abscessus strain 976	United Kingdom	WTSI, Pathogen Informatics, Wellcome Trust Sanger Institute, CB10 1SA, United Kingdom	abscessus	5;12;1;new pattern 7;5;11;1	new ST pattern	abscessus/bolletii	abscessus	abscessus				abscessus
NZ_FSFC00000000	Mycobacterium abscessus subsp. abscessus strain 973	United Kingdom	WTSI, Pathogen Informatics, Wellcome Trust Sanger Institute, CB10 1SA, United Kingdom	abscessus	1;1;1;1;1;1;1	1	abscessus/bolletii	abscessus	abscessus				abscessus
NZ_FSFD00000000	Mycobacterium abscessus subsp. abscessus strain 109	Australia	WTSI, Pathogen Informatics, Wellcome Trust Sanger Institute, CB10 1SA, United Kingdom	abscessus	1;1;1;1;1;1;1	1	abscessus/bolletii	abscessus	abscessus				abscessus
NZ_FSFE00000000	Mycobacterium abscessus subsp. abscessus strain 978	United Kingdom	WTSI, Pathogen Informatics, Wellcome Trust Sanger Institute, CB10 1SA, United Kingdom	abscessus	3;12;1;8;5;18;3	26	abscessus/bolletii	abscessus	abscessus				abscessus
NZ_FSFF00000000	Mycobacterium abscessus subsp. abscessus strain 977	United Kingdom	WTSI, Pathogen Informatics, Wellcome Trust Sanger Institute, CB10 1SA, United Kingdom	abscessus	3;1;1;1;5;18;3	126	abscessus/bolletii	abscessus	abscessus				abscessus
NZ_FSFG00000000	Mycobacterium abscessus subsp. abscessus strain 109	Australia	WTSI, Pathogen Informatics, Wellcome Trust Sanger Institute, CB10 1SA, United Kingdom	abscessus	1;1;1;1;1;1;1	1	abscessus/bolletii	abscessus	abscessus				abscessus
NZ_FSFH00000000	Mycobacterium abscessus subsp. abscessus strain 437	United Kingdom	WTSI, Pathogen Informatics, Wellcome Trust Sanger Institute, CB10 1SA, United Kingdom	abscessus	3;28;1;3;3;18;3	120	abscessus/bolletii	abscessus	abscessus				abscessus
NZ_FSFI00000000	Mycobacterium abscessus subsp. abscessus strain 436	United Kingdom	WTSI, Pathogen Informatics, Wellcome Trust Sanger Institute, CB10 1SA, United Kingdom	abscessus	3;28;1;3;3;18;3	120	abscessus/bolletii	abscessus	abscessus				abscessus
NZ_FSFJ00000000	Mycobacterium abscessus subsp. abscessus strain 435	United Kingdom	WTSI, Pathogen Informatics, Wellcome Trust Sanger Institute, CB10 1SA, United Kingdom	abscessus	3;28;1;3;3;18;3	120	abscessus/bolletii	abscessus	abscessus				abscessus
NZ_FSFK00000000	Mycobacterium abscessus subsp. bolletii strain 453	United Kingdom	WTSI, Pathogen Informatics, Wellcome Trust Sanger Institute, CB10 1SA, United Kingdom	bolletii	4;9;19;15;9;8;4	119	abscessus/bolletii	bolletii	bolletii	bolletii
NZ_FSFL00000000	Mycobacterium abscessus subsp. abscessus strain 454	United Kingdom	WTSI, Pathogen Informatics, Wellcome Trust Sanger Institute, CB10 1SA, United Kingdom	abscessus	3;12;1;8;5;18;3	26	abscessus/bolletii	abscessus	abscessus				abscessus
NZ_FSFM00000000	Mycobacterium abscessus subsp. abscessus strain 456	United Kingdom	WTSI, Pathogen Informatics, Wellcome Trust Sanger Institute, CB10 1SA, United Kingdom	abscessus	1;1;1;1;1;1;1	1	abscessus/bolletii	abscessus	abscessus				abscessus
NZ_FSFN00000000	Mycobacterium abscessus subsp. bolletii strain 457	United Kingdom	WTSI, Pathogen Informatics, Wellcome Trust Sanger Institute, CB10 1SA, United Kingdom	bolletii	16;21;6;7;4;8;8	new ST pattern	abscessus/bolletii	bolletii	bolletii	bolletii
NZ_FSFP00000000	Mycobacterium abscessus subsp. abscessus strain 460	United Kingdom	WTSI, Pathogen Informatics, Wellcome Trust Sanger Institute, CB10 1SA, United Kingdom	abscessus	1;1;1;1;1;1;1	1	abscessus/bolletii	abscessus	abscessus				abscessus
NZ_FSFQ00000000	Mycobacterium abscessus subsp. abscessus strain 461	United Kingdom	WTSI, Pathogen Informatics, Wellcome Trust Sanger Institute, CB10 1SA, United Kingdom	abscessus	1;1;1;1;1;1;1	1	abscessus/bolletii	abscessus	abscessus				abscessus
NZ_FSFR00000000	Mycobacterium abscessus subsp. abscessus strain 429	United Kingdom	WTSI, Pathogen Informatics, Wellcome Trust Sanger Institute, CB10 1SA, United Kingdom	abscessus	3;11;1;12;5;3;19	61	abscessus/bolletii	abscessus	abscessus				abscessus
NZ_FSFS00000000	Mycobacterium abscessus subsp. abscessus strain 464	United Kingdom	WTSI, Pathogen Informatics, Wellcome Trust Sanger Institute, CB10 1SA, United Kingdom	abscessus	1;1;1;1;1;1;1	1	abscessus/bolletii	abscessus	abscessus				abscessus
NZ_FSFT00000000	Mycobacterium abscessus subsp. bolletii strain 465	United Kingdom	WTSI, Pathogen Informatics, Wellcome Trust Sanger Institute, CB10 1SA, United Kingdom	bolletii	4;9;19;15;9;8;4	119	abscessus/bolletii	bolletii	bolletii	bolletii
NZ_FSFU00000000	Mycobacterium abscessus subsp. abscessus strain 467	United Kingdom	WTSI, Pathogen Informatics, Wellcome Trust Sanger Institute, CB10 1SA, United Kingdom	abscessus	3;12;1;8;5;18;3	26	abscessus/bolletii	abscessus	abscessus				abscessus
NZ_FSFV00000000	Mycobacterium abscessus subsp. abscessus strain 430	United Kingdom	WTSI, Pathogen Informatics, Wellcome Trust Sanger Institute, CB10 1SA, United Kingdom	abscessus	3;11;1;12;5;3;19	61	abscessus/bolletii	abscessus	abscessus				abscessus
NZ_FSFW00000000	Mycobacterium abscessus subsp. abscessus strain 431	United Kingdom	WTSI, Pathogen Informatics, Wellcome Trust Sanger Institute, CB10 1SA, United Kingdom	abscessus	3;12;1;8;5;18;3	26	abscessus/bolletii	abscessus	abscessus				abscessus
NZ_FSFX00000000	Mycobacterium abscessus subsp. bolletii strain 432	United Kingdom	WTSI, Pathogen Informatics, Wellcome Trust Sanger Institute, CB10 1SA, United Kingdom	bolletii	4;9;19;15;9;8;4	119	abscessus/bolletii	bolletii	bolletii	bolletii
NZ_FSFY00000000	Mycobacterium abscessus subsp. abscessus strain 424	United Kingdom	WTSI, Pathogen Informatics, Wellcome Trust Sanger Institute, CB10 1SA, United Kingdom	abscessus	1;1;1;1;1;1;1	1	abscessus/bolletii	abscessus	abscessus				abscessus
NZ_FSFZ00000000	Mycobacterium abscessus subsp. abscessus strain 425	United Kingdom	WTSI, Pathogen Informatics, Wellcome Trust Sanger Institute, CB10 1SA, United Kingdom	abscessus	1;1;1;1;1;1;1	1	abscessus/bolletii	abscessus	abscessus				abscessus
NZ_FSGA00000000	Mycobacterium abscessus subsp. abscessus strain 19	United Kingdom	WTSI, Pathogen Informatics, Wellcome Trust Sanger Institute, CB10 1SA, United Kingdom	abscessus	3;1;1;3;3;3;16	new ST pattern	abscessus/bolletii	abscessus	ambiguous result		massiliense		abscessus
NZ_FSGB00000000	Mycobacterium abscessus subsp. abscessus strain 349	United Kingdom	WTSI, Pathogen Informatics, Wellcome Trust Sanger Institute, CB10 1SA, United Kingdom	abscessus	3;28;1;3;3;18;3	120	abscessus/bolletii	abscessus	abscessus				abscessus
NZ_FSGC00000000	Mycobacterium abscessus subsp. abscessus strain 20	United Kingdom	WTSI, Pathogen Informatics, Wellcome Trust Sanger Institute, CB10 1SA, United Kingdom	abscessus	5;12;1;new pattern 7;5;23;1	new ST pattern	abscessus/bolletii	abscessus	abscessus				abscessus
NZ_FSGD00000000	Mycobacterium abscessus subsp. abscessus strain 21	United Kingdom	WTSI, Pathogen Informatics, Wellcome Trust Sanger Institute, CB10 1SA, United Kingdom	abscessus	3;12;1;8;5;18;3	26	abscessus/bolletii	abscessus	abscessus				abscessus
NZ_FSGE00000000	Mycobacterium abscessus subsp. abscessus strain 23	United Kingdom	WTSI, Pathogen Informatics, Wellcome Trust Sanger Institute, CB10 1SA, United Kingdom	abscessus	3;12;1;8;5;18;3	26	abscessus/bolletii	abscessus	abscessus				abscessus
NZ_FSGF00000000	Mycobacterium abscessus subsp. abscessus strain 24	United Kingdom	WTSI, Pathogen Informatics, Wellcome Trust Sanger Institute, CB10 1SA, United Kingdom	abscessus	3;11;1;3;3;3;10	new ST pattern	abscessus/bolletii	abscessus	abscessus				abscessus
NZ_FSGG00000000	Mycobacterium abscessus subsp. abscessus strain 28	United Kingdom	WTSI, Pathogen Informatics, Wellcome Trust Sanger Institute, CB10 1SA, United Kingdom	abscessus	3;12;1;3;3;3;10	122	abscessus/bolletii	abscessus	abscessus				abscessus
NZ_FSGH00000000	Mycobacterium abscessus subsp. abscessus strain 34	United Kingdom	WTSI, Pathogen Informatics, Wellcome Trust Sanger Institute, CB10 1SA, United Kingdom	abscessus	3;11;1;3;3;3;10	new ST pattern	abscessus/bolletii	abscessus	abscessus				abscessus
NZ_FSGI00000000	Mycobacterium abscessus subsp. bolletii strain 36	United Kingdom	WTSI, Pathogen Informatics, Wellcome Trust Sanger Institute, CB10 1SA, United Kingdom	bolletii	4;16;10;15;4;4;8	new ST pattern	abscessus/bolletii	bolletii	bolletii	bolletii
NZ_FSGJ00000000	Mycobacterium abscessus subsp. bolletii strain 37	United Kingdom	WTSI, Pathogen Informatics, Wellcome Trust Sanger Institute, CB10 1SA, United Kingdom	bolletii	4;16;10;15;4;4;8	new ST pattern	abscessus/bolletii	bolletii	bolletii	bolletii
NZ_FSGK00000000	Mycobacterium abscessus subsp. abscessus strain 38	United Kingdom	WTSI, Pathogen Informatics, Wellcome Trust Sanger Institute, CB10 1SA, United Kingdom	abscessus	3;12;1;8;5;18;3	26	abscessus/bolletii	abscessus	abscessus				abscessus
NZ_FSGL00000000	Mycobacterium abscessus subsp. abscessus strain 39	United Kingdom	WTSI, Pathogen Informatics, Wellcome Trust Sanger Institute, CB10 1SA, United Kingdom	abscessus	3;12;1;8;5;18;3	26	abscessus/bolletii	abscessus	abscessus				abscessus
NZ_FSGN00000000	Mycobacterium abscessus subsp. abscessus strain 43	United Kingdom	WTSI, Pathogen Informatics, Wellcome Trust Sanger Institute, CB10 1SA, United Kingdom	abscessus	1;11;1;3;3;18;3	114	abscessus/bolletii	abscessus	abscessus				abscessus
NZ_FSGO00000000	Mycobacterium abscessus subsp. abscessus strain 45	United Kingdom	WTSI, Pathogen Informatics, Wellcome Trust Sanger Institute, CB10 1SA, United Kingdom	abscessus	1;11;1;3;3;18;3	114	abscessus/bolletii	abscessus	abscessus				abscessus
NZ_FSGP00000000	Mycobacterium abscessus subsp. abscessus strain 44	United Kingdom	WTSI, Pathogen Informatics, Wellcome Trust Sanger Institute, CB10 1SA, United Kingdom	abscessus	1;11;1;3;3;18;3	114	abscessus/bolletii	abscessus	abscessus				abscessus
NZ_FSGR00000000	Mycobacterium abscessus subsp. abscessus strain 46	United Kingdom	WTSI, Pathogen Informatics, Wellcome Trust Sanger Institute, CB10 1SA, United Kingdom	abscessus	1;1;1;1;1;1;1	1	abscessus/bolletii	abscessus	abscessus				abscessus
NZ_FSGS00000000	Mycobacterium abscessus subsp. abscessus strain 49	United Kingdom	WTSI, Pathogen Informatics, Wellcome Trust Sanger Institute, CB10 1SA, United Kingdom	abscessus	1;1;1;1;1;1;1	1	abscessus/bolletii	abscessus	abscessus				abscessus
NZ_FSGT00000000	Mycobacterium abscessus subsp. abscessus strain 50	United Kingdom	WTSI, Pathogen Informatics, Wellcome Trust Sanger Institute, CB10 1SA, United Kingdom	abscessus	1;1;1;1;1;1;1	1	abscessus/bolletii	abscessus	abscessus				abscessus
NZ_FSGU00000000	Mycobacterium abscessus subsp. abscessus strain 54	United Kingdom	WTSI, Pathogen Informatics, Wellcome Trust Sanger Institute, CB10 1SA, United Kingdom	abscessus	1;1;1;1;1;1;1	1	abscessus/bolletii	abscessus	abscessus				abscessus
NZ_FSGW00000000	Mycobacterium abscessus subsp. abscessus strain 56	United Kingdom	WTSI, Pathogen Informatics, Wellcome Trust Sanger Institute, CB10 1SA, United Kingdom	abscessus	1;1;1;1;1;1;1	1	abscessus/bolletii	abscessus	abscessus				abscessus
NZ_FSGX00000000	Mycobacterium abscessus subsp. abscessus strain 61	United Kingdom	WTSI, Pathogen Informatics, Wellcome Trust Sanger Institute, CB10 1SA, United Kingdom	abscessus	5;12;1;new pattern 7;5;11;1	new ST pattern	abscessus/bolletii	abscessus	abscessus				abscessus
NZ_FSGY00000000	Mycobacterium abscessus subsp. abscessus strain 62	United Kingdom	WTSI, Pathogen Informatics, Wellcome Trust Sanger Institute, CB10 1SA, United Kingdom	abscessus	1;1;1;1;1;1;1	1	abscessus/bolletii	abscessus	abscessus				abscessus
NZ_FSGZ00000000	Mycobacterium abscessus subsp. abscessus strain 63	United Kingdom	WTSI, Pathogen Informatics, Wellcome Trust Sanger Institute, CB10 1SA, United Kingdom	abscessus	1;1;1;1;1;1;1	1	abscessus/bolletii	abscessus	abscessus				abscessus
NZ_FSHA00000000	Mycobacterium abscessus subsp. abscessus strain 64	United Kingdom	WTSI, Pathogen Informatics, Wellcome Trust Sanger Institute, CB10 1SA, United Kingdom	abscessus	1;1;1;1;1;1;1	1	abscessus/bolletii	abscessus	abscessus				abscessus
NZ_FSHB00000000	Mycobacterium abscessus subsp. abscessus strain 65	United Kingdom	WTSI, Pathogen Informatics, Wellcome Trust Sanger Institute, CB10 1SA, United Kingdom	abscessus	1;1;1;1;1;1;1	1	abscessus/bolletii	abscessus	abscessus				abscessus
NZ_FSHC00000000	Mycobacterium abscessus subsp. abscessus strain 66	United Kingdom	WTSI, Pathogen Informatics, Wellcome Trust Sanger Institute, CB10 1SA, United Kingdom	abscessus	1;1;1;1;1;1;1	1	abscessus/bolletii	abscessus	abscessus				abscessus
NZ_FSHD00000000	Mycobacterium abscessus subsp. abscessus strain 67	United Kingdom	WTSI, Pathogen Informatics, Wellcome Trust Sanger Institute, CB10 1SA, United Kingdom	abscessus	1;1;1;1;1;1;1	1	abscessus/bolletii	abscessus	abscessus				abscessus
NZ_FSHE00000000	Mycobacterium abscessus subsp. abscessus strain 68	United Kingdom	WTSI, Pathogen Informatics, Wellcome Trust Sanger Institute, CB10 1SA, United Kingdom	abscessus	1;1;1;1;1;1;1	1	abscessus/bolletii	abscessus	abscessus				abscessus
NZ_FSHF00000000	Mycobacterium abscessus subsp. abscessus strain 69	United Kingdom	WTSI, Pathogen Informatics, Wellcome Trust Sanger Institute, CB10 1SA, United Kingdom	abscessus	1;1;1;1;1;1;1	1	abscessus/bolletii	abscessus	abscessus				abscessus
NZ_FSHG00000000	Mycobacterium abscessus subsp. abscessus strain 70	United Kingdom	WTSI, Pathogen Informatics, Wellcome Trust Sanger Institute, CB10 1SA, United Kingdom	abscessus	1;1;1;1;1;1;1	1	abscessus/bolletii	abscessus	abscessus				abscessus
NZ_FSHH00000000	Mycobacterium abscessus subsp. abscessus strain 72	United Kingdom	WTSI, Pathogen Informatics, Wellcome Trust Sanger Institute, CB10 1SA, United Kingdom	abscessus	1;1;1;1;1;1;1	1	abscessus/bolletii	abscessus	abscessus				abscessus
NZ_FSHI00000000	Mycobacterium abscessus subsp. abscessus strain 71	United Kingdom	WTSI, Pathogen Informatics, Wellcome Trust Sanger Institute, CB10 1SA, United Kingdom	abscessus	1;1;1;1;1;1;1	1	abscessus/bolletii	abscessus	abscessus				abscessus
NZ_FSHJ00000000	Mycobacterium abscessus subsp. abscessus strain 100	United Kingdom	WTSI, Pathogen Informatics, Wellcome Trust Sanger Institute, CB10 1SA, United Kingdom	abscessus	3;12;1;8;5;18;3	26	abscessus/bolletii	abscessus	abscessus				abscessus
NZ_FSHK00000000	Mycobacterium abscessus subsp. abscessus strain 96	United Kingdom	WTSI, Pathogen Informatics, Wellcome Trust Sanger Institute, CB10 1SA, United Kingdom	abscessus	3;12;1;8;5;18;3	26	abscessus/bolletii	abscessus	abscessus				abscessus
NZ_FSHL00000000	Mycobacterium abscessus subsp. abscessus strain 101	United Kingdom	WTSI, Pathogen Informatics, Wellcome Trust Sanger Institute, CB10 1SA, United Kingdom	abscessus	3;12;1;8;5;18;3	26	abscessus/bolletii	abscessus	abscessus				abscessus
NZ_FSHM00000000	Mycobacterium abscessus subsp. abscessus strain 104	United Kingdom	WTSI, Pathogen Informatics, Wellcome Trust Sanger Institute, CB10 1SA, United Kingdom	abscessus	3;12;1;8;5;18;3	26	abscessus/bolletii	abscessus	abscessus				abscessus
NZ_FSHN00000000	Mycobacterium abscessus subsp. abscessus strain 102	United Kingdom	WTSI, Pathogen Informatics, Wellcome Trust Sanger Institute, CB10 1SA, United Kingdom	abscessus	3;12;1;8;5;18;3	26	abscessus/bolletii	abscessus	abscessus				abscessus
NZ_FSHO00000000	Mycobacterium abscessus subsp. abscessus strain 103	United Kingdom	WTSI, Pathogen Informatics, Wellcome Trust Sanger Institute, CB10 1SA, United Kingdom	abscessus	1;1;1;1;1;1;1	1	abscessus/bolletii	abscessus	abscessus				abscessus
NZ_FSHP00000000	Mycobacterium abscessus subsp. abscessus strain 510	United Kingdom	WTSI, Pathogen Informatics, Wellcome Trust Sanger Institute, CB10 1SA, United Kingdom	abscessus	3;12;1;8;5;18;3	26	abscessus/bolletii	abscessus	abscessus				abscessus
NZ_FSHQ00000000	Mycobacterium abscessus subsp. abscessus strain 756	Australia	WTSI, Pathogen Informatics, Wellcome Trust Sanger Institute, CB10 1SA, United Kingdom	abscessus	20;1;18;3;5;1;3	new ST pattern	abscessus/bolletii	abscessus	abscessus				abscessus
NZ_FSHR00000000	Mycobacterium abscessus subsp. abscessus strain 807	Australia	WTSI, Pathogen Informatics, Wellcome Trust Sanger Institute, CB10 1SA, United Kingdom	abscessus	3;1;1;1;5;18;3	126	abscessus/bolletii	abscessus	abscessus				abscessus
NZ_FSHS00000000	Mycobacterium abscessus subsp. abscessus strain 804	Australia	WTSI, Pathogen Informatics, Wellcome Trust Sanger Institute, CB10 1SA, United Kingdom	abscessus	3;1;1;1;5;18;3	126	abscessus/bolletii	abscessus	abscessus				abscessus
NZ_FSHU00000000	Mycobacterium abscessus subsp. abscessus strain 808	Australia	WTSI, Pathogen Informatics, Wellcome Trust Sanger Institute, CB10 1SA, United Kingdom	abscessus	3;1;1;1;5;18;3	126	abscessus/bolletii	abscessus	abscessus				abscessus
NZ_FSHV00000000	Mycobacterium abscessus subsp. abscessus strain 815	Australia	WTSI, Pathogen Informatics, Wellcome Trust Sanger Institute, CB10 1SA, United Kingdom	abscessus	1;1;1;1;1;1;1	1	abscessus/bolletii	abscessus	abscessus				abscessus
NZ_FSHW00000000	Mycobacterium abscessus subsp. abscessus strain 820	Australia	WTSI, Pathogen Informatics, Wellcome Trust Sanger Institute, CB10 1SA, United Kingdom	abscessus	3;1;1;3;5;1;1	new ST pattern	abscessus/bolletii	abscessus	abscessus				abscessus
NZ_FSHX00000000	Mycobacterium abscessus subsp. abscessus strain 745	Australia	WTSI, Pathogen Informatics, Wellcome Trust Sanger Institute, CB10 1SA, United Kingdom	abscessus	1;1;1;1;1;1;1	1	abscessus/bolletii	abscessus	abscessus				abscessus
NZ_FSHY00000000	Mycobacterium abscessus subsp. abscessus strain 782	Netherlands	WTSI, Pathogen Informatics, Wellcome Trust Sanger Institute, CB10 1SA, United Kingdom	abscessus	3;12;1;8;5;6;1	new ST pattern	abscessus/bolletii	abscessus	abscessus				abscessus
NZ_FSHZ00000000	Mycobacterium abscessus subsp. abscessus strain 878	Australia	WTSI, Pathogen Informatics, Wellcome Trust Sanger Institute, CB10 1SA, United Kingdom	abscessus	3;11;1;3;3;5;10	49	abscessus/bolletii	abscessus	abscessus				abscessus
NZ_FSIA00000000	Mycobacterium abscessus subsp. abscessus strain 1003	United Kingdom	WTSI, Pathogen Informatics, Wellcome Trust Sanger Institute, CB10 1SA, United Kingdom	abscessus	3;11;1;3;3;32;3	new ST pattern	abscessus/bolletii	abscessus	abscessus				abscessus
NZ_FSIB00000000	Mycobacterium abscessus subsp. bolletii strain 979	United Kingdom	WTSI, Pathogen Informatics, Wellcome Trust Sanger Institute, CB10 1SA, United Kingdom	bolletii	4;4;5;7;15;8;11	52	abscessus/bolletii	bolletii	bolletii	bolletii
NZ_FSIC00000000	Mycobacterium abscessus subsp. abscessus strain 982	United Kingdom	WTSI, Pathogen Informatics, Wellcome Trust Sanger Institute, CB10 1SA, United Kingdom	abscessus	3;12;1;8;5;18;3	26	abscessus/bolletii	abscessus	abscessus				abscessus
NZ_FSID00000000	Mycobacterium abscessus subsp. abscessus strain 984	United Kingdom	WTSI, Pathogen Informatics, Wellcome Trust Sanger Institute, CB10 1SA, United Kingdom	abscessus	3;12;1;8;5;18;3	26	abscessus/bolletii	abscessus	abscessus				abscessus
NZ_FSIE00000000	Mycobacterium abscessus subsp. abscessus strain 986	United Kingdom	WTSI, Pathogen Informatics, Wellcome Trust Sanger Institute, CB10 1SA, United Kingdom	abscessus	3;12;1;8;5;18;3	26	abscessus/bolletii	abscessus	abscessus				abscessus
NZ_FSIF00000000	Mycobacterium abscessus subsp. abscessus strain 987	United Kingdom	WTSI, Pathogen Informatics, Wellcome Trust Sanger Institute, CB10 1SA, United Kingdom	abscessus	1;1;1;1;1;1;1	1	abscessus/bolletii	abscessus	abscessus				abscessus
NZ_FSIG00000000	Mycobacterium abscessus subsp. abscessus strain 991	United Kingdom	WTSI, Pathogen Informatics, Wellcome Trust Sanger Institute, CB10 1SA, United Kingdom	abscessus	1;1;1;1;1;1;1	1	abscessus/bolletii	abscessus	abscessus				abscessus
NZ_FSIH00000000	Mycobacterium abscessus subsp. abscessus strain 993	United Kingdom	WTSI, Pathogen Informatics, Wellcome Trust Sanger Institute, CB10 1SA, United Kingdom	abscessus	1;1;1;1;1;1;1	1	abscessus/bolletii	abscessus	abscessus				abscessus
NZ_FSII00000000	Mycobacterium abscessus subsp. abscessus strain 997	United Kingdom	WTSI, Pathogen Informatics, Wellcome Trust Sanger Institute, CB10 1SA, United Kingdom	abscessus	3;12;1;8;5;18;3	26	abscessus/bolletii	abscessus	abscessus				abscessus
NZ_FSIJ00000000	Mycobacterium abscessus subsp. abscessus strain 996	United Kingdom	WTSI, Pathogen Informatics, Wellcome Trust Sanger Institute, CB10 1SA, United Kingdom	abscessus	1;1;1;1;1;1;1	1	abscessus/bolletii	abscessus	abscessus				abscessus
NZ_FSIK00000000	Mycobacterium abscessus subsp. abscessus strain 998	United Kingdom	WTSI, Pathogen Informatics, Wellcome Trust Sanger Institute, CB10 1SA, United Kingdom	abscessus	1;1;1;1;1;1;1	1	abscessus/bolletii	abscessus	abscessus				abscessus
NZ_FSIL00000000	Mycobacterium abscessus subsp. abscessus strain 1009	United Kingdom	WTSI, Pathogen Informatics, Wellcome Trust Sanger Institute, CB10 1SA, United Kingdom	abscessus	1;1;1;1;1;1;1	1	abscessus/bolletii	abscessus	abscessus				abscessus
NZ_FSIM00000000	Mycobacterium abscessus subsp. abscessus strain 1013	United Kingdom	WTSI, Pathogen Informatics, Wellcome Trust Sanger Institute, CB10 1SA, United Kingdom	abscessus	1;1;1;1;1;1;1	1	abscessus/bolletii	abscessus	abscessus				abscessus
NZ_FSIN00000000	Mycobacterium abscessus subsp. abscessus strain 1010	United Kingdom	WTSI, Pathogen Informatics, Wellcome Trust Sanger Institute, CB10 1SA, United Kingdom	abscessus	3;12;1;8;5;18;3	26	abscessus/bolletii	abscessus	abscessus				abscessus
NZ_FSIO00000000	Mycobacterium abscessus subsp. abscessus strain 1011	United Kingdom	WTSI, Pathogen Informatics, Wellcome Trust Sanger Institute, CB10 1SA, United Kingdom	abscessus	5;12;1;new pattern 7;5;11;1	new ST pattern	abscessus/bolletii	abscessus	abscessus				abscessus
NZ_FSIP00000000	Mycobacterium abscessus subsp. abscessus strain 1114	Australia	WTSI, Pathogen Informatics, Wellcome Trust Sanger Institute, CB10 1SA, United Kingdom	abscessus	3;1;1;1;5;18;3	126	abscessus/bolletii	abscessus	abscessus				abscessus
NZ_FSIQ00000000	Mycobacterium abscessus subsp. abscessus strain 1019	United Kingdom	WTSI, Pathogen Informatics, Wellcome Trust Sanger Institute, CB10 1SA, United Kingdom	abscessus	1;1;1;1;1;1;1	1	abscessus/bolletii	abscessus	abscessus				abscessus
NZ_FSIR00000000	Mycobacterium abscessus subsp. abscessus strain 1125	United Kingdom	WTSI, Pathogen Informatics, Wellcome Trust Sanger Institute, CB10 1SA, United Kingdom	abscessus	5;12;1;new pattern 7;5;11;1	new ST pattern	abscessus/bolletii	abscessus	abscessus				abscessus
NZ_FSIS00000000	Mycobacterium abscessus subsp. abscessus strain 469	United Kingdom	WTSI, Pathogen Informatics, Wellcome Trust Sanger Institute, CB10 1SA, United Kingdom	abscessus	1;1;1;1;1;1;1	1	abscessus/bolletii	abscessus	abscessus				abscessus
NZ_FSIT00000000	Mycobacterium abscessus subsp. abscessus strain 491	United Kingdom	WTSI, Pathogen Informatics, Wellcome Trust Sanger Institute, CB10 1SA, United Kingdom	abscessus	3;1;1;1;5;18;3	126	abscessus/bolletii	abscessus	abscessus				abscessus
NZ_FSIU00000000	Mycobacterium abscessus subsp. abscessus strain 494	United Kingdom	WTSI, Pathogen Informatics, Wellcome Trust Sanger Institute, CB10 1SA, United Kingdom	abscessus	3;12;1;8;5;18;3	26	abscessus/bolletii	abscessus	abscessus				abscessus
NZ_FSIV00000000	Mycobacterium abscessus subsp. abscessus strain 498	United Kingdom	WTSI, Pathogen Informatics, Wellcome Trust Sanger Institute, CB10 1SA, United Kingdom	abscessus	3;12;1;8;5;18;3	26	abscessus/bolletii	abscessus	abscessus				abscessus
NZ_FSIW00000000	Mycobacterium abscessus subsp. abscessus strain 503	United Kingdom	WTSI, Pathogen Informatics, Wellcome Trust Sanger Institute, CB10 1SA, United Kingdom	abscessus	3;12;1;8;5;18;3	26	abscessus/bolletii	abscessus	abscessus				abscessus
NZ_FSIX00000000	Mycobacterium abscessus subsp. abscessus strain 502	United Kingdom	WTSI, Pathogen Informatics, Wellcome Trust Sanger Institute, CB10 1SA, United Kingdom	abscessus	1;1;1;1;1;1;1	1	abscessus/bolletii	abscessus	abscessus				abscessus
NZ_FSIY00000000	Mycobacterium abscessus subsp. abscessus strain 501	United Kingdom	WTSI, Pathogen Informatics, Wellcome Trust Sanger Institute, CB10 1SA, United Kingdom	abscessus	3;11;1;3;3;3;3	63	abscessus/bolletii	abscessus	abscessus				abscessus
NZ_FSIZ00000000	Mycobacterium abscessus subsp. abscessus strain 504	United Kingdom	WTSI, Pathogen Informatics, Wellcome Trust Sanger Institute, CB10 1SA, United Kingdom	abscessus	1;1;1;1;1;1;1	1	abscessus/bolletii	abscessus	abscessus				abscessus
NZ_FSJA00000000	Mycobacterium abscessus subsp. abscessus strain 505	United Kingdom	WTSI, Pathogen Informatics, Wellcome Trust Sanger Institute, CB10 1SA, United Kingdom	abscessus	3;12;1;8;5;18;3	26	abscessus/bolletii	abscessus	abscessus				abscessus
NZ_FSJB00000000	Mycobacterium abscessus subsp. abscessus strain 506	United Kingdom	WTSI, Pathogen Informatics, Wellcome Trust Sanger Institute, CB10 1SA, United Kingdom	abscessus	3;12;1;8;5;18;3	26	abscessus/bolletii	abscessus	abscessus				abscessus
NZ_FSJC00000000	Mycobacterium abscessus subsp. abscessus strain 31	United Kingdom	WTSI, Pathogen Informatics, Wellcome Trust Sanger Institute, CB10 1SA, United Kingdom	massiliense	3;20;1;3;3;11;3	new ST pattern	abscessus/bolletii	abscessus	ambiguous result			massiliense	abscessus
NZ_FSJD00000000	Mycobacterium abscessus subsp. abscessus strain 97	United Kingdom	WTSI, Pathogen Informatics, Wellcome Trust Sanger Institute, CB10 1SA, United Kingdom	abscessus	3;11;1;8;3;32;3	152	abscessus/bolletii	abscessus	abscessus				abscessus
NZ_FSJE00000000	Mycobacterium abscessus subsp. abscessus strain 98	United Kingdom	WTSI, Pathogen Informatics, Wellcome Trust Sanger Institute, CB10 1SA, United Kingdom	abscessus	3;12;1;3;3;3;10	122	abscessus/bolletii	abscessus	abscessus				abscessus
NZ_FSJF00000000	Mycobacterium abscessus subsp. abscessus strain 106	United Kingdom	WTSI, Pathogen Informatics, Wellcome Trust Sanger Institute, CB10 1SA, United Kingdom	abscessus	7;5;1;8;5;6;18	new ST pattern	abscessus/bolletii	abscessus	abscessus				abscessus
NZ_FSJG00000000	Mycobacterium abscessus subsp. abscessus strain 109	United Kingdom	WTSI, Pathogen Informatics, Wellcome Trust Sanger Institute, CB10 1SA, United Kingdom	abscessus	7;1;1;8;5;6;1	18	abscessus/bolletii	abscessus	abscessus				abscessus
NZ_FSJH00000000	Mycobacterium abscessus subsp. abscessus strain 110	United Kingdom	WTSI, Pathogen Informatics, Wellcome Trust Sanger Institute, CB10 1SA, United Kingdom	abscessus	1;1;1;1;1;1;1	1	abscessus/bolletii	abscessus	abscessus				abscessus
NZ_FSJI00000000	Mycobacterium abscessus subsp. abscessus strain 117	United Kingdom	WTSI, Pathogen Informatics, Wellcome Trust Sanger Institute, CB10 1SA, United Kingdom	abscessus	3;12;1;8;5;18;3	26	abscessus/bolletii	abscessus	abscessus				abscessus
NZ_FSJJ00000000	Mycobacterium abscessus subsp. abscessus strain 121	United Kingdom	WTSI, Pathogen Informatics, Wellcome Trust Sanger Institute, CB10 1SA, United Kingdom	abscessus	3;12;1;3;5;3;1	14	abscessus/bolletii	abscessus	abscessus				abscessus
NZ_FSJK00000000	Mycobacterium abscessus subsp. abscessus strain 119	United Kingdom	WTSI, Pathogen Informatics, Wellcome Trust Sanger Institute, CB10 1SA, United Kingdom	abscessus	1;1;1;1;1;1;1	1	abscessus/bolletii	abscessus	abscessus				abscessus
NZ_FSJL00000000	Mycobacterium abscessus subsp. abscessus strain 126	United Kingdom	WTSI, Pathogen Informatics, Wellcome Trust Sanger Institute, CB10 1SA, United Kingdom	abscessus	3;1;1;3;3;3;10	20	abscessus/bolletii	abscessus	abscessus				abscessus
NZ_FSJM00000000	Mycobacterium abscessus subsp. abscessus strain 125	United Kingdom	WTSI, Pathogen Informatics, Wellcome Trust Sanger Institute, CB10 1SA, United Kingdom	abscessus	3;1;1;3;3;3;10	20	abscessus/bolletii	abscessus	abscessus				abscessus
NZ_FSJN00000000	Mycobacterium abscessus subsp. abscessus strain 141	United Kingdom	WTSI, Pathogen Informatics, Wellcome Trust Sanger Institute, CB10 1SA, United Kingdom	abscessus	3;1;1;3;5;15;1	22	abscessus/bolletii	abscessus	abscessus				abscessus
NZ_FSJO00000000	Mycobacterium abscessus subsp. abscessus strain 128	United Kingdom	WTSI, Pathogen Informatics, Wellcome Trust Sanger Institute, CB10 1SA, United Kingdom	abscessus	3;1;1;3;3;3;10	20	abscessus/bolletii	abscessus	abscessus				abscessus
NZ_FSJP00000000	Mycobacterium abscessus subsp. abscessus strain 142	United Kingdom	WTSI, Pathogen Informatics, Wellcome Trust Sanger Institute, CB10 1SA, United Kingdom	abscessus	1;1;1;1;1;1;1	1	abscessus/bolletii	abscessus	abscessus				abscessus
NZ_FSJQ00000000	Mycobacterium abscessus subsp. abscessus strain 143	United Kingdom	WTSI, Pathogen Informatics, Wellcome Trust Sanger Institute, CB10 1SA, United Kingdom	abscessus	3;28;1;3;3;18;3	120	abscessus/bolletii	abscessus	abscessus				abscessus
NZ_FSJR00000000	Mycobacterium abscessus subsp. abscessus strain 144	United Kingdom	WTSI, Pathogen Informatics, Wellcome Trust Sanger Institute, CB10 1SA, United Kingdom	abscessus	3;12;1;8;5;18;3	26	abscessus/bolletii	abscessus	abscessus				abscessus
NZ_FSJS00000000	Mycobacterium abscessus subsp. abscessus strain 548	United Kingdom	WTSI, Pathogen Informatics, Wellcome Trust Sanger Institute, CB10 1SA, United Kingdom	abscessus	3;12;1;8;5;18;3	26	abscessus/bolletii	abscessus	abscessus				abscessus
NZ_FSJT00000000	Mycobacterium abscessus subsp. abscessus strain 747	Australia	WTSI, Pathogen Informatics, Wellcome Trust Sanger Institute, CB10 1SA, United Kingdom	abscessus	1;1;1;1;1;1;1	1	abscessus/bolletii	abscessus	abscessus				abscessus
NZ_FSJU00000000	Mycobacterium abscessus subsp. abscessus strain 746	Australia	WTSI, Pathogen Informatics, Wellcome Trust Sanger Institute, CB10 1SA, United Kingdom	abscessus	1;1;1;1;1;1;1	1	abscessus/bolletii	abscessus	abscessus				abscessus
NZ_FSJV00000000	Mycobacterium abscessus subsp. abscessus strain 806	Australia	WTSI, Pathogen Informatics, Wellcome Trust Sanger Institute, CB10 1SA, United Kingdom	abscessus	3;1;1;1;5;18;3	126	abscessus/bolletii	abscessus	abscessus				abscessus
NZ_FSJW00000000	Mycobacterium abscessus subsp. abscessus strain 811	Australia	WTSI, Pathogen Informatics, Wellcome Trust Sanger Institute, CB10 1SA, United Kingdom	abscessus	1;1;1;1;1;1;1	1	abscessus/bolletii	abscessus	abscessus				abscessus
NZ_FSJX00000000	Mycobacterium abscessus subsp. abscessus strain 821	United Kingdom	WTSI, Pathogen Informatics, Wellcome Trust Sanger Institute, CB10 1SA, United Kingdom	abscessus	3;1;1;3;5;1;1	new ST pattern	abscessus/bolletii	abscessus	abscessus				abscessus
NZ_FSJY00000000	Mycobacterium abscessus subsp. abscessus strain 859	Australia	WTSI, Pathogen Informatics, Wellcome Trust Sanger Institute, CB10 1SA, United Kingdom	abscessus	18;12;1;8;5;11;1	new ST pattern	abscessus/bolletii	abscessus	abscessus				abscessus
NZ_FSJZ00000000	Mycobacterium abscessus subsp. abscessus strain 1081	United Kingdom	WTSI, Pathogen Informatics, Wellcome Trust Sanger Institute, CB10 1SA, United Kingdom	abscessus	1;1;1;1;1;1;1	1	abscessus/bolletii	abscessus	abscessus				abscessus
NZ_FSKA00000000	Mycobacterium abscessus subsp. abscessus strain 1169	Australia	WTSI, Pathogen Informatics, Wellcome Trust Sanger Institute, CB10 1SA, United Kingdom	abscessus	3;11;1;3;3;3;new pattern 15	new ST pattern	abscessus/bolletii	abscessus	abscessus				abscessus
NZ_FSKB00000000	Mycobacterium abscessus subsp. abscessus strain 1029	United Kingdom	WTSI, Pathogen Informatics, Wellcome Trust Sanger Institute, CB10 1SA, United Kingdom	abscessus	1;1;1;1;1;1;1	1	abscessus/bolletii	abscessus	abscessus				abscessus
NZ_FSKC00000000	Mycobacterium abscessus subsp. abscessus strain 1063	United Kingdom	WTSI, Pathogen Informatics, Wellcome Trust Sanger Institute, CB10 1SA, United Kingdom	abscessus	1;1;1;1;1;1;1	1	abscessus/bolletii	abscessus	abscessus				abscessus
NZ_FSKD00000000	Mycobacterium abscessus subsp. abscessus strain 1132	United Kingdom	WTSI, Pathogen Informatics, Wellcome Trust Sanger Institute, CB10 1SA, United Kingdom	abscessus	3;12;1;8;5;18;3	26	abscessus/bolletii	abscessus	abscessus				abscessus
NZ_FSKE00000000	Mycobacterium abscessus subsp. abscessus strain 1020	United Kingdom	WTSI, Pathogen Informatics, Wellcome Trust Sanger Institute, CB10 1SA, United Kingdom	abscessus	3;11;1;3;3;12;3	77	abscessus/bolletii	abscessus	abscessus				abscessus
NZ_FSKF00000000	Mycobacterium abscessus subsp. abscessus strain 1024	United Kingdom	WTSI, Pathogen Informatics, Wellcome Trust Sanger Institute, CB10 1SA, United Kingdom	abscessus	1;1;1;1;1;1;1	1	abscessus/bolletii	abscessus	abscessus				abscessus
NZ_FSKG00000000	Mycobacterium abscessus subsp. abscessus strain 1039	United Kingdom	WTSI, Pathogen Informatics, Wellcome Trust Sanger Institute, CB10 1SA, United Kingdom	abscessus	3;12;1;3;3;3;10	122	abscessus/bolletii	abscessus	abscessus				abscessus
NZ_FSKH00000000	Mycobacterium abscessus subsp. abscessus strain 1040	United Kingdom	WTSI, Pathogen Informatics, Wellcome Trust Sanger Institute, CB10 1SA, United Kingdom	abscessus	3;12;1;3;3;3;10	122	abscessus/bolletii	abscessus	abscessus				abscessus
NZ_FSKI00000000	Mycobacterium abscessus subsp. abscessus strain 1042	United Kingdom	WTSI, Pathogen Informatics, Wellcome Trust Sanger Institute, CB10 1SA, United Kingdom	abscessus	7;5;1;8;5;6;18	new ST pattern	abscessus/bolletii	abscessus	abscessus				abscessus
NZ_FSKJ00000000	Mycobacterium abscessus subsp. abscessus strain 1043	United Kingdom	WTSI, Pathogen Informatics, Wellcome Trust Sanger Institute, CB10 1SA, United Kingdom	abscessus	1;1;1;1;1;1;1	1	abscessus/bolletii	abscessus	abscessus				abscessus
NZ_FSKK00000000	Mycobacterium abscessus subsp. abscessus strain 1044	United Kingdom	WTSI, Pathogen Informatics, Wellcome Trust Sanger Institute, CB10 1SA, United Kingdom	abscessus	1;1;1;1;1;1;1	1	abscessus/bolletii	abscessus	abscessus				abscessus
NZ_FSKL00000000	Mycobacterium abscessus subsp. abscessus strain 1045	United Kingdom	WTSI, Pathogen Informatics, Wellcome Trust Sanger Institute, CB10 1SA, United Kingdom	abscessus	7;5;1;8;5;6;1	33	abscessus/bolletii	abscessus	abscessus				abscessus
NZ_FSKM00000000	Mycobacterium abscessus subsp. abscessus strain 1028	United Kingdom	WTSI, Pathogen Informatics, Wellcome Trust Sanger Institute, CB10 1SA, United Kingdom	abscessus	5;12;1;new pattern 7;5;23;1	new ST pattern	abscessus/bolletii	abscessus	abscessus				abscessus
NZ_FSKN00000000	Mycobacterium abscessus subsp. abscessus strain 1046	United Kingdom	WTSI, Pathogen Informatics, Wellcome Trust Sanger Institute, CB10 1SA, United Kingdom	abscessus	1;1;1;1;1;1;1	1	abscessus/bolletii	abscessus	abscessus				abscessus
NZ_FSKO00000000	Mycobacterium abscessus subsp. abscessus strain 1047	United Kingdom	WTSI, Pathogen Informatics, Wellcome Trust Sanger Institute, CB10 1SA, United Kingdom	abscessus	1;11;1;3;3;18;3	114	abscessus/bolletii	abscessus	abscessus				abscessus
NZ_FSKP00000000	Mycobacterium abscessus subsp. abscessus strain 1051	United Kingdom	WTSI, Pathogen Informatics, Wellcome Trust Sanger Institute, CB10 1SA, United Kingdom	abscessus	1;1;1;1;1;1;1	1	abscessus/bolletii	abscessus	abscessus				abscessus
NZ_FSKQ00000000	Mycobacterium abscessus subsp. abscessus strain 1053	United Kingdom	WTSI, Pathogen Informatics, Wellcome Trust Sanger Institute, CB10 1SA, United Kingdom	abscessus	7;1;1;8;5;6;1	18	abscessus/bolletii	abscessus	abscessus				abscessus
NZ_FSKR00000000	Mycobacterium abscessus subsp. abscessus strain 1054	United Kingdom	WTSI, Pathogen Informatics, Wellcome Trust Sanger Institute, CB10 1SA, United Kingdom	abscessus	3;12;1;8;5;18;3	26	abscessus/bolletii	abscessus	abscessus				abscessus
NZ_FSKS00000000	Mycobacterium abscessus subsp. abscessus strain 1055	United Kingdom	WTSI, Pathogen Informatics, Wellcome Trust Sanger Institute, CB10 1SA, United Kingdom	abscessus	1;11;1;3;3;18;3	114	abscessus/bolletii	abscessus	abscessus				abscessus
NZ_FSKT00000000	Mycobacterium abscessus subsp. abscessus strain 1030	United Kingdom	WTSI, Pathogen Informatics, Wellcome Trust Sanger Institute, CB10 1SA, United Kingdom	abscessus	3;11;1;3;3;12;3	77	abscessus/bolletii	abscessus	abscessus				abscessus
NZ_FSKU00000000	Mycobacterium abscessus subsp. abscessus strain 1058	United Kingdom	WTSI, Pathogen Informatics, Wellcome Trust Sanger Institute, CB10 1SA, United Kingdom	abscessus	3;11;1;3;3;3;3	63	abscessus/bolletii	abscessus	abscessus				abscessus
NZ_FSKV00000000	Mycobacterium abscessus subsp. abscessus strain 1059	United Kingdom	WTSI, Pathogen Informatics, Wellcome Trust Sanger Institute, CB10 1SA, United Kingdom	abscessus	5;12;1;new pattern 7;5;11;1	new ST pattern	abscessus/bolletii	abscessus	abscessus				abscessus
NZ_FSKW00000000	Mycobacterium abscessus subsp. abscessus strain 1060	United Kingdom	WTSI, Pathogen Informatics, Wellcome Trust Sanger Institute, CB10 1SA, United Kingdom	abscessus	3;12;1;3;3;3;10	122	abscessus/bolletii	abscessus	abscessus				abscessus
NZ_FSKX00000000	Mycobacterium abscessus subsp. abscessus strain 1062	United Kingdom	WTSI, Pathogen Informatics, Wellcome Trust Sanger Institute, CB10 1SA, United Kingdom	abscessus	3;12;1;8;5;18;3	26	abscessus/bolletii	abscessus	abscessus				abscessus
NZ_FSKY00000000	Mycobacterium abscessus subsp. abscessus strain 1065	United Kingdom	WTSI, Pathogen Informatics, Wellcome Trust Sanger Institute, CB10 1SA, United Kingdom	abscessus	3;11;1;3;3;3;3	63	abscessus/bolletii	abscessus	abscessus				abscessus
NZ_FSKZ00000000	Mycobacterium abscessus subsp. abscessus strain 1067	United Kingdom	WTSI, Pathogen Informatics, Wellcome Trust Sanger Institute, CB10 1SA, United Kingdom	abscessus	1;1;1;1;1;1;1	1	abscessus/bolletii	abscessus	abscessus				abscessus
NZ_FSLA00000000	Mycobacterium abscessus subsp. abscessus strain 1069	United Kingdom	WTSI, Pathogen Informatics, Wellcome Trust Sanger Institute, CB10 1SA, United Kingdom	abscessus	1;1;1;1;1;1;1	1	abscessus/bolletii	abscessus	abscessus				abscessus
NZ_FSLB00000000	Mycobacterium abscessus subsp. abscessus strain 1071	United Kingdom	WTSI, Pathogen Informatics, Wellcome Trust Sanger Institute, CB10 1SA, United Kingdom	abscessus	3;12;1;8;5;18;3	26	abscessus/bolletii	abscessus	abscessus				abscessus
NZ_FSLC00000000	Mycobacterium abscessus subsp. abscessus strain 1074	United Kingdom	WTSI, Pathogen Informatics, Wellcome Trust Sanger Institute, CB10 1SA, United Kingdom	abscessus	1;1;1;1;1;1;1	1	abscessus/bolletii	abscessus	abscessus				abscessus
NZ_FSLD00000000	Mycobacterium abscessus subsp. abscessus strain 1075	United Kingdom	WTSI, Pathogen Informatics, Wellcome Trust Sanger Institute, CB10 1SA, United Kingdom	abscessus	3;11;1;3;3;3;3	63	abscessus/bolletii	abscessus	abscessus				abscessus
NZ_FSLF00000000	Mycobacterium abscessus subsp. abscessus strain 1077	United Kingdom	WTSI, Pathogen Informatics, Wellcome Trust Sanger Institute, CB10 1SA, United Kingdom	abscessus	3;12;1;8;5;18;3	26	abscessus/bolletii	abscessus	abscessus				abscessus
NZ_FSLG00000000	Mycobacterium abscessus subsp. abscessus strain 1080	United Kingdom	WTSI, Pathogen Informatics, Wellcome Trust Sanger Institute, CB10 1SA, United Kingdom	abscessus	1;1;1;1;1;1;1	1	abscessus/bolletii	abscessus	abscessus				abscessus
NZ_FSLH00000000	Mycobacterium abscessus subsp. abscessus strain 1082	United Kingdom	WTSI, Pathogen Informatics, Wellcome Trust Sanger Institute, CB10 1SA, United Kingdom	abscessus	1;1;1;1;1;1;1	1	abscessus/bolletii	abscessus	abscessus				abscessus
NZ_FSLK00000000	Mycobacterium abscessus subsp. abscessus strain 1083	United Kingdom	WTSI, Pathogen Informatics, Wellcome Trust Sanger Institute, CB10 1SA, United Kingdom	abscessus	3;12;1;8;5;18;3	26	abscessus/bolletii	abscessus	abscessus				abscessus
NZ_FSLL00000000	Mycobacterium abscessus subsp. abscessus strain 1085	United Kingdom	WTSI, Pathogen Informatics, Wellcome Trust Sanger Institute, CB10 1SA, United Kingdom	abscessus	3;12;1;8;5;18;3	26	abscessus/bolletii	abscessus	abscessus				abscessus
NZ_FSLM00000000	Mycobacterium abscessus subsp. bolletii strain 1033	United Kingdom	WTSI, Pathogen Informatics, Wellcome Trust Sanger Institute, CB10 1SA, United Kingdom	bolletii	4;9;19;15;9;8;4	119	abscessus/bolletii	bolletii	bolletii	bolletii
NZ_FSLN00000000	Mycobacterium abscessus subsp. abscessus strain 1096	Australia	WTSI, Pathogen Informatics, Wellcome Trust Sanger Institute, CB10 1SA, United Kingdom	abscessus	3;11;1;3;3;5;10	49	abscessus/bolletii	abscessus	abscessus				abscessus
NZ_FSLO00000000	Mycobacterium abscessus subsp. abscessus strain 1131	United Kingdom	WTSI, Pathogen Informatics, Wellcome Trust Sanger Institute, CB10 1SA, United Kingdom	abscessus	1;1;1;1;1;1;1	1	abscessus/bolletii	abscessus	abscessus				abscessus
NZ_FSLP00000000	Mycobacterium abscessus subsp. abscessus strain 553	United Kingdom	WTSI, Pathogen Informatics, Wellcome Trust Sanger Institute, CB10 1SA, United Kingdom	abscessus	1;1;1;1;1;1;1	1	abscessus/bolletii	abscessus	abscessus				abscessus
NZ_FSLQ00000000	Mycobacterium abscessus subsp. abscessus strain 1133	United Kingdom	WTSI, Pathogen Informatics, Wellcome Trust Sanger Institute, CB10 1SA, United Kingdom	abscessus	3;12;1;8;5;18;3	26	abscessus/bolletii	abscessus	abscessus				abscessus
NZ_FSLR00000000	Mycobacterium abscessus subsp. abscessus strain 549	United Kingdom	WTSI, Pathogen Informatics, Wellcome Trust Sanger Institute, CB10 1SA, United Kingdom	abscessus	3;12;1;8;5;18;3	26	abscessus/bolletii	abscessus	abscessus				abscessus
NZ_FSLS00000000	Mycobacterium abscessus subsp. abscessus strain 550	United Kingdom	WTSI, Pathogen Informatics, Wellcome Trust Sanger Institute, CB10 1SA, United Kingdom	abscessus	3;12;1;8;5;18;3	26	abscessus/bolletii	abscessus	abscessus				abscessus
NZ_FSLT00000000	Mycobacterium abscessus subsp. abscessus strain 835	Australia	WTSI, Pathogen Informatics, Wellcome Trust Sanger Institute, CB10 1SA, United Kingdom	abscessus	19;23;new pattern 3;8;5;3;5	new ST pattern	abscessus/bolletii	abscessus	abscessus				abscessus
NZ_FSLU00000000	Mycobacterium abscessus subsp. abscessus strain 1086	United Kingdom	WTSI, Pathogen Informatics, Wellcome Trust Sanger Institute, CB10 1SA, United Kingdom	abscessus	3;1;1;3;3;11;3	new ST pattern	abscessus/bolletii	abscessus	abscessus				abscessus
NZ_FSLV00000000	Mycobacterium abscessus subsp. abscessus strain 1097	Australia	WTSI, Pathogen Informatics, Wellcome Trust Sanger Institute, CB10 1SA, United Kingdom	abscessus	3;11;1;3;3;5;10	49	abscessus/bolletii	abscessus	abscessus				abscessus
NZ_FSLW00000000	Mycobacterium abscessus subsp. abscessus strain 470	United Kingdom	WTSI, Pathogen Informatics, Wellcome Trust Sanger Institute, CB10 1SA, United Kingdom	abscessus	3;1;1;3;5;15;1	22	abscessus/bolletii	abscessus	abscessus				abscessus
NZ_FSLX00000000	Mycobacterium abscessus subsp. abscessus strain 477	United Kingdom	WTSI, Pathogen Informatics, Wellcome Trust Sanger Institute, CB10 1SA, United Kingdom	abscessus	3;11;1;8;3;32;3	152	abscessus/bolletii	abscessus	abscessus				abscessus
NZ_FSLY00000000	Mycobacterium abscessus subsp. abscessus strain 480	United Kingdom	WTSI, Pathogen Informatics, Wellcome Trust Sanger Institute, CB10 1SA, United Kingdom	abscessus	3;12;1;8;5;18;3	26	abscessus/bolletii	abscessus	abscessus				abscessus
NZ_FSLZ00000000	Mycobacterium abscessus subsp. abscessus strain 481	United Kingdom	WTSI, Pathogen Informatics, Wellcome Trust Sanger Institute, CB10 1SA, United Kingdom	abscessus	3;12;1;8;5;18;3	26	abscessus/bolletii	abscessus	abscessus				abscessus
NZ_FSMA00000000	Mycobacterium abscessus subsp. abscessus strain 487	United Kingdom	WTSI, Pathogen Informatics, Wellcome Trust Sanger Institute, CB10 1SA, United Kingdom	abscessus	3;12;1;8;5;18;new pattern 10	new ST pattern	abscessus/bolletii	abscessus	abscessus				abscessus
NZ_FSMB00000000	Mycobacterium abscessus subsp. abscessus strain 376	United Kingdom	WTSI, Pathogen Informatics, Wellcome Trust Sanger Institute, CB10 1SA, United Kingdom	abscessus	3;14;1;3;3;11;1	new ST pattern	abscessus/bolletii	abscessus	abscessus				abscessus
NZ_FSMC00000000	Mycobacterium abscessus subsp. abscessus strain 419	United Kingdom	WTSI, Pathogen Informatics, Wellcome Trust Sanger Institute, CB10 1SA, United Kingdom	abscessus	7;1;1;8;5;6;1	18	abscessus/bolletii	abscessus	abscessus				abscessus
NZ_FSMD00000000	Mycobacterium abscessus subsp. abscessus strain 408	United Kingdom	WTSI, Pathogen Informatics, Wellcome Trust Sanger Institute, CB10 1SA, United Kingdom	abscessus	3;12;1;3;3;3;10	122	abscessus/bolletii	abscessus	abscessus				abscessus
NZ_FSME00000000	Mycobacterium abscessus subsp. abscessus strain 582	USA	WTSI, Pathogen Informatics, Wellcome Trust Sanger Institute, CB10 1SA, United Kingdom	abscessus	1;1;1;1;1;1;1	1	abscessus/bolletii	abscessus	abscessus				abscessus
NZ_FSMF00000000	Mycobacterium abscessus subsp. abscessus strain 617	USA	WTSI, Pathogen Informatics, Wellcome Trust Sanger Institute, CB10 1SA, United Kingdom	abscessus	1;1;1;1;1;1;1	1	abscessus/bolletii	abscessus	abscessus				abscessus
NZ_FSMG00000000	Mycobacterium abscessus subsp. abscessus strain 610	USA	WTSI, Pathogen Informatics, Wellcome Trust Sanger Institute, CB10 1SA, United Kingdom	abscessus	3;11;1;3;3;3;3	63	abscessus/bolletii	abscessus	abscessus				abscessus
NZ_FSMH00000000	Mycobacterium abscessus subsp. abscessus strain 641	USA	WTSI, Pathogen Informatics, Wellcome Trust Sanger Institute, CB10 1SA, United Kingdom	abscessus	3;12;1;8;5;18;3	26	abscessus/bolletii	abscessus	abscessus				abscessus
NZ_FSMI00000000	Mycobacterium abscessus subsp. abscessus strain 644	USA	WTSI, Pathogen Informatics, Wellcome Trust Sanger Institute, CB10 1SA, United Kingdom	abscessus	1;1;1;1;1;1;1	1	abscessus/bolletii	abscessus	abscessus				abscessus
NZ_FSMJ00000000	Mycobacterium abscessus subsp. abscessus strain 653	USA	WTSI, Pathogen Informatics, Wellcome Trust Sanger Institute, CB10 1SA, United Kingdom	abscessus	1;1;1;1;1;1;1	1	abscessus/bolletii	abscessus	abscessus				abscessus
NZ_FSMK00000000	Mycobacterium abscessus subsp. abscessus strain 656	USA	WTSI, Pathogen Informatics, Wellcome Trust Sanger Institute, CB10 1SA, United Kingdom	abscessus	1;1;1;1;1;1;1	1	abscessus/bolletii	abscessus	abscessus				abscessus
NZ_FSML00000000	Mycobacterium abscessus subsp. abscessus strain 662	USA	WTSI, Pathogen Informatics, Wellcome Trust Sanger Institute, CB10 1SA, United Kingdom	abscessus	1;1;1;1;1;1;1	1	abscessus/bolletii	abscessus	abscessus				abscessus
NZ_FSMM00000000	Mycobacterium abscessus subsp. abscessus strain 669	USA	WTSI, Pathogen Informatics, Wellcome Trust Sanger Institute, CB10 1SA, United Kingdom	abscessus	3;11;1;3;3;3;3	63	abscessus/bolletii	abscessus	abscessus				abscessus
NZ_FSMN00000000	Mycobacterium abscessus subsp. abscessus strain 665	USA	WTSI, Pathogen Informatics, Wellcome Trust Sanger Institute, CB10 1SA, United Kingdom	abscessus	1;1;1;1;1;1;1	1	abscessus/bolletii	abscessus	abscessus				abscessus
NZ_FSMO00000000	Mycobacterium abscessus subsp. abscessus strain 675	USA	WTSI, Pathogen Informatics, Wellcome Trust Sanger Institute, CB10 1SA, United Kingdom	abscessus	18;23;1;8;5;11;new pattern 16	new ST pattern	abscessus/bolletii	abscessus	abscessus				abscessus
NZ_FSMP00000000	Mycobacterium abscessus subsp. abscessus strain 676	USA	WTSI, Pathogen Informatics, Wellcome Trust Sanger Institute, CB10 1SA, United Kingdom	abscessus	1;1;1;1;1;1;1	1	abscessus/bolletii	abscessus	abscessus				abscessus
NZ_FSMQ00000000	Mycobacterium abscessus subsp. abscessus strain 692	USA	WTSI, Pathogen Informatics, Wellcome Trust Sanger Institute, CB10 1SA, United Kingdom	abscessus	3;12;1;8;5;23;18	59	abscessus/bolletii	abscessus	abscessus				abscessus
NZ_FSMR00000000	Mycobacterium abscessus subsp. abscessus strain 703	USA	WTSI, Pathogen Informatics, Wellcome Trust Sanger Institute, CB10 1SA, United Kingdom	abscessus	1;1;1;1;1;1;1	1	abscessus/bolletii	abscessus	abscessus				abscessus
NZ_FSMS00000000	Mycobacterium abscessus subsp. abscessus strain 699	USA	WTSI, Pathogen Informatics, Wellcome Trust Sanger Institute, CB10 1SA, United Kingdom	abscessus	3;28;1;3;3;18;new pattern 9	new ST pattern	abscessus/bolletii	abscessus	abscessus				abscessus
NZ_FSMT00000000	Mycobacterium abscessus subsp. abscessus strain 709	USA	WTSI, Pathogen Informatics, Wellcome Trust Sanger Institute, CB10 1SA, United Kingdom	abscessus	1;1;1;1;1;1;1	1	abscessus/bolletii	abscessus	abscessus				abscessus
NZ_FSMU00000000	Mycobacterium abscessus subsp. abscessus strain 721	USA	WTSI, Pathogen Informatics, Wellcome Trust Sanger Institute, CB10 1SA, United Kingdom	abscessus	1;1;1;1;1;1;1	1	abscessus/bolletii	abscessus	abscessus				abscessus
NZ_FSMV00000000	Mycobacterium abscessus subsp. abscessus strain 725	United Kingdom	WTSI, Pathogen Informatics, Wellcome Trust Sanger Institute, CB10 1SA, United Kingdom	abscessus	1;1;1;1;1;1;1	1	abscessus/bolletii	abscessus	abscessus				abscessus
NZ_FSMW00000000	Mycobacterium abscessus subsp. abscessus strain 722	USA	WTSI, Pathogen Informatics, Wellcome Trust Sanger Institute, CB10 1SA, United Kingdom	abscessus	3;12;1;8;5;23;18	59	abscessus/bolletii	abscessus	abscessus				abscessus
NZ_FSMX00000000	Mycobacterium abscessus subsp. abscessus strain 13	United Kingdom	WTSI, Pathogen Informatics, Wellcome Trust Sanger Institute, CB10 1SA, United Kingdom	abscessus	3;11;1;3;3;12;3	77	abscessus/bolletii	abscessus	abscessus				abscessus
NZ_FSMY00000000	Mycobacterium abscessus subsp. abscessus strain 14	United Kingdom	WTSI, Pathogen Informatics, Wellcome Trust Sanger Institute, CB10 1SA, United Kingdom	abscessus	1;1;1;1;1;1;1	1	abscessus/bolletii	abscessus	abscessus				abscessus
NZ_FSMZ00000000	Mycobacterium abscessus subsp. abscessus strain 15	United Kingdom	WTSI, Pathogen Informatics, Wellcome Trust Sanger Institute, CB10 1SA, United Kingdom	abscessus	7;5;1;8;5;6;1	33	abscessus/bolletii	abscessus	abscessus				abscessus
NZ_FSNA00000000	Mycobacterium abscessus subsp. abscessus strain 16	United Kingdom	WTSI, Pathogen Informatics, Wellcome Trust Sanger Institute, CB10 1SA, United Kingdom	abscessus	3;1;1;1;5;18;3	126	abscessus/bolletii	abscessus	abscessus				abscessus
NZ_FSNB00000000	Mycobacterium abscessus subsp. abscessus strain 5	United Kingdom	WTSI, Pathogen Informatics, Wellcome Trust Sanger Institute, CB10 1SA, United Kingdom	abscessus	3;12;1;3;3;3;10	122	abscessus/bolletii	abscessus	abscessus				abscessus
NZ_FSND00000000	Mycobacterium abscessus subsp. abscessus strain 8	United Kingdom	WTSI, Pathogen Informatics, Wellcome Trust Sanger Institute, CB10 1SA, United Kingdom	abscessus	1;1;1;1;1;1;1	1	abscessus/bolletii	abscessus	abscessus				abscessus
NZ_FSNE00000000	Mycobacterium abscessus subsp. abscessus strain 87	Ireland	WTSI, Pathogen Informatics, Wellcome Trust Sanger Institute, CB10 1SA, United Kingdom	abscessus	3;1;1;1;5;18;3	126	abscessus/bolletii	abscessus	abscessus				abscessus
NZ_FSNF00000000	Mycobacterium abscessus subsp. abscessus strain 88	Ireland	WTSI, Pathogen Informatics, Wellcome Trust Sanger Institute, CB10 1SA, United Kingdom	abscessus	3;12;1;8;5;18;3	26	abscessus/bolletii	abscessus	abscessus				abscessus
NZ_FSNG00000000	Mycobacterium abscessus subsp. abscessus strain 129	United Kingdom	WTSI, Pathogen Informatics, Wellcome Trust Sanger Institute, CB10 1SA, United Kingdom	abscessus	3;1;1;3;5;15;1	22	abscessus/bolletii	abscessus	abscessus				abscessus
NZ_FSNH00000000	Mycobacterium abscessus subsp. abscessus strain 131	United Kingdom	WTSI, Pathogen Informatics, Wellcome Trust Sanger Institute, CB10 1SA, United Kingdom	abscessus	new pattern 2;5;1;8;5;6;1	new ST pattern	abscessus/bolletii	abscessus	abscessus				abscessus
NZ_FSNI00000000	Mycobacterium abscessus subsp. bolletii strain 135	United Kingdom	WTSI, Pathogen Informatics, Wellcome Trust Sanger Institute, CB10 1SA, United Kingdom	bolletii	4;29;5;15;27;4;8	new ST pattern	abscessus/bolletii	bolletii	bolletii	bolletii
NZ_FSNJ00000000	Mycobacterium abscessus subsp. abscessus strain 136	United Kingdom	WTSI, Pathogen Informatics, Wellcome Trust Sanger Institute, CB10 1SA, United Kingdom	abscessus	3;1;1;3;5;15;1	22	abscessus/bolletii	abscessus	abscessus				abscessus
NZ_FSNL00000000	Mycobacterium abscessus subsp. abscessus strain 706	USA	WTSI, Pathogen Informatics, Wellcome Trust Sanger Institute, CB10 1SA, United Kingdom	abscessus	20;1;1;3;new pattern 2;3;1	new ST pattern	abscessus/bolletii	abscessus	abscessus				abscessus
NZ_FSNM00000000	Mycobacterium abscessus subsp. abscessus strain 640	USA	WTSI, Pathogen Informatics, Wellcome Trust Sanger Institute, CB10 1SA, United Kingdom	abscessus	3;12;new pattern 2;8;5;23;18	new ST pattern	abscessus/bolletii	abscessus	abscessus				abscessus
NZ_FSNN00000000	Mycobacterium abscessus subsp. abscessus strain 623	USA	WTSI, Pathogen Informatics, Wellcome Trust Sanger Institute, CB10 1SA, United Kingdom	abscessus	3;12;1;3;3;3;10	122	abscessus/bolletii	abscessus	abscessus				abscessus
NZ_FSNP00000000	Mycobacterium abscessus subsp. abscessus strain 529	Denmark	WTSI, Pathogen Informatics, Wellcome Trust Sanger Institute, CB10 1SA, United Kingdom	abscessus	5;12;1;new pattern 7;5;11;1	new ST pattern	abscessus/bolletii	abscessus	abscessus				abscessus
NZ_FSNQ00000000	Mycobacterium abscessus subsp. abscessus strain 643	USA	WTSI, Pathogen Informatics, Wellcome Trust Sanger Institute, CB10 1SA, United Kingdom	abscessus	3;11;1;3;3;5;10	49	abscessus/bolletii	abscessus	abscessus				abscessus
NZ_FSNR00000000	Mycobacterium abscessus subsp. abscessus strain 608	USA	WTSI, Pathogen Informatics, Wellcome Trust Sanger Institute, CB10 1SA, United Kingdom	abscessus	20;12;1;19;5;11;3	58	abscessus/bolletii	abscessus	abscessus				abscessus
NZ_FSNS00000000	Mycobacterium abscessus subsp. abscessus strain 723	USA	WTSI, Pathogen Informatics, Wellcome Trust Sanger Institute, CB10 1SA, United Kingdom	abscessus	3;28;1;3;3;18;3	120	abscessus/bolletii	abscessus	abscessus				abscessus
NZ_FSNT00000000	Mycobacterium abscessus subsp. abscessus strain 627	USA	WTSI, Pathogen Informatics, Wellcome Trust Sanger Institute, CB10 1SA, United Kingdom	abscessus	1;1;1;1;1;1;1	1	abscessus/bolletii	abscessus	abscessus				abscessus
NZ_FSNV00000000	Mycobacterium abscessus subsp. abscessus strain 667	USA	WTSI, Pathogen Informatics, Wellcome Trust Sanger Institute, CB10 1SA, United Kingdom	abscessus	1;1;1;1;1;1;1	1	abscessus/bolletii	abscessus	abscessus				abscessus
NZ_FSNW00000000	Mycobacterium abscessus subsp. abscessus strain 626	USA	WTSI, Pathogen Informatics, Wellcome Trust Sanger Institute, CB10 1SA, United Kingdom	abscessus	3;12;1;8;5;23;18	59	abscessus/bolletii	abscessus	abscessus				abscessus
NZ_FSNX00000000	Mycobacterium abscessus subsp. abscessus strain 590	USA	WTSI, Pathogen Informatics, Wellcome Trust Sanger Institute, CB10 1SA, United Kingdom	abscessus	3;12;1;8;5;18;3	26	abscessus/bolletii	abscessus	abscessus				abscessus
NZ_FSNY00000000	Mycobacterium abscessus subsp. abscessus strain 668	USA	WTSI, Pathogen Informatics, Wellcome Trust Sanger Institute, CB10 1SA, United Kingdom	abscessus	1;1;1;1;1;1;1	1	abscessus/bolletii	abscessus	abscessus				abscessus
NZ_FSNZ00000000	Mycobacterium abscessus subsp. bolletii strain 528	Denmark	WTSI, Pathogen Informatics, Wellcome Trust Sanger Institute, CB10 1SA, United Kingdom	bolletii	4;4;5;7;15;8;11	52	abscessus/bolletii	bolletii	bolletii	bolletii
NZ_FSOA00000000	Mycobacterium abscessus subsp. abscessus strain 710	USA	WTSI, Pathogen Informatics, Wellcome Trust Sanger Institute, CB10 1SA, United Kingdom	abscessus	1;1;1;1;1;1;1	1	abscessus/bolletii	abscessus	abscessus				abscessus
NZ_FSOB00000000	Mycobacterium abscessus subsp. abscessus strain 670	USA	WTSI, Pathogen Informatics, Wellcome Trust Sanger Institute, CB10 1SA, United Kingdom	abscessus	1;1;1;1;1;1;1	1	abscessus/bolletii	abscessus	abscessus				abscessus
NZ_FSOC00000000	Mycobacterium abscessus subsp. abscessus strain 664	USA	WTSI, Pathogen Informatics, Wellcome Trust Sanger Institute, CB10 1SA, United Kingdom	abscessus	1;1;1;1;1;1;1	1	abscessus/bolletii	abscessus	abscessus				abscessus
NZ_FSOD00000000	Mycobacterium abscessus subsp. abscessus strain 686	USA	WTSI, Pathogen Informatics, Wellcome Trust Sanger Institute, CB10 1SA, United Kingdom	abscessus	3;28;1;3;3;18;3	120	abscessus/bolletii	abscessus	abscessus				abscessus
NZ_FSOE00000000	Mycobacterium abscessus subsp. bolletii strain 511	Denmark	WTSI, Pathogen Informatics, Wellcome Trust Sanger Institute, CB10 1SA, United Kingdom	bolletii	4;new pattern 5;6;4;9;8;11	new ST pattern	abscessus/bolletii	bolletii	bolletii	bolletii
NZ_FSOF00000000	Mycobacterium abscessus subsp. abscessus strain 513	Denmark	WTSI, Pathogen Informatics, Wellcome Trust Sanger Institute, CB10 1SA, United Kingdom	abscessus	3;1;1;3;5;15;1	22	abscessus/bolletii	abscessus	abscessus				abscessus
NZ_FSOH00000000	Mycobacterium abscessus subsp. abscessus strain 530	Denmark	WTSI, Pathogen Informatics, Wellcome Trust Sanger Institute, CB10 1SA, United Kingdom	abscessus	1;1;1;1;1;1;1	1	abscessus/bolletii	abscessus	abscessus				abscessus
NZ_FSOI00000000	Mycobacterium abscessus subsp. abscessus strain 527	Denmark	WTSI, Pathogen Informatics, Wellcome Trust Sanger Institute, CB10 1SA, United Kingdom	abscessus	3;12;1;8;5;18;3	26	abscessus/bolletii	abscessus	abscessus				abscessus
NZ_FSOJ00000000	Mycobacterium abscessus subsp. bolletii strain 532	Denmark	WTSI, Pathogen Informatics, Wellcome Trust Sanger Institute, CB10 1SA, United Kingdom	bolletii	4;9;19;15;9;6;4	new ST pattern	abscessus/bolletii	bolletii	bolletii	bolletii
NZ_FSOK00000000	Mycobacterium abscessus subsp. abscessus strain 683	USA	WTSI, Pathogen Informatics, Wellcome Trust Sanger Institute, CB10 1SA, United Kingdom	abscessus	1;1;1;1;1;1;1	1	abscessus/bolletii	abscessus	abscessus				abscessus
NZ_FSOL00000000	Mycobacterium abscessus subsp. abscessus strain 687	USA	WTSI, Pathogen Informatics, Wellcome Trust Sanger Institute, CB10 1SA, United Kingdom	abscessus	1;1;1;1;1;1;1	1	abscessus/bolletii	abscessus	abscessus				abscessus
NZ_FSOM00000000	Mycobacterium abscessus subsp. abscessus strain 195	United Kingdom	WTSI, Pathogen Informatics, Wellcome Trust Sanger Institute, CB10 1SA, United Kingdom	abscessus	3;14;1;3;3;11;1	new ST pattern	abscessus/bolletii	abscessus	abscessus				abscessus
NZ_FSON00000000	Mycobacterium abscessus subsp. abscessus strain 196	United Kingdom	WTSI, Pathogen Informatics, Wellcome Trust Sanger Institute, CB10 1SA, United Kingdom	abscessus	3;14;1;3;3;11;1	new ST pattern	abscessus/bolletii	abscessus	abscessus				abscessus
NZ_FSOO00000000	Mycobacterium abscessus subsp. abscessus strain 248	United Kingdom	WTSI, Pathogen Informatics, Wellcome Trust Sanger Institute, CB10 1SA, United Kingdom	abscessus	3;12;1;8;5;18;3	26	abscessus/bolletii	abscessus	abscessus				abscessus
NZ_FSOP00000000	Mycobacterium abscessus subsp. abscessus strain 279	United Kingdom	WTSI, Pathogen Informatics, Wellcome Trust Sanger Institute, CB10 1SA, United Kingdom	abscessus	3;12;1;8;5;18;3	26	abscessus/bolletii	abscessus	abscessus				abscessus
NZ_FSOR00000000	Mycobacterium abscessus subsp. abscessus strain 264	United Kingdom	WTSI, Pathogen Informatics, Wellcome Trust Sanger Institute, CB10 1SA, United Kingdom	abscessus	24;11;1;3;3;1;10	new ST pattern	abscessus/bolletii	abscessus	abscessus				abscessus
NZ_FSOS00000000	Mycobacterium abscessus subsp. abscessus strain 581	USA	WTSI, Pathogen Informatics, Wellcome Trust Sanger Institute, CB10 1SA, United Kingdom	abscessus	3;12;1;8;5;18;3	26	abscessus/bolletii	abscessus	abscessus				abscessus
NZ_FSOT00000000	Mycobacterium abscessus subsp. abscessus strain 589	USA	WTSI, Pathogen Informatics, Wellcome Trust Sanger Institute, CB10 1SA, United Kingdom	abscessus	3;11;1;3;3;5;10	49	abscessus/bolletii	abscessus	abscessus				abscessus
NZ_FSOU00000000	Mycobacterium abscessus subsp. abscessus strain 594	USA	WTSI, Pathogen Informatics, Wellcome Trust Sanger Institute, CB10 1SA, United Kingdom	abscessus	3;28;1;3;3;18;3	120	abscessus/bolletii	abscessus	abscessus				abscessus
NZ_FSOV00000000	Mycobacterium abscessus subsp. abscessus strain 591	USA	WTSI, Pathogen Informatics, Wellcome Trust Sanger Institute, CB10 1SA, United Kingdom	abscessus	20;1;1;3;new pattern 2;3;1	new ST pattern	abscessus/bolletii	abscessus	abscessus				abscessus
NZ_FSOX00000000	Mycobacterium abscessus subsp. abscessus strain 600	USA	WTSI, Pathogen Informatics, Wellcome Trust Sanger Institute, CB10 1SA, United Kingdom	abscessus	1;1;1;1;1;1;1	1	abscessus/bolletii	abscessus	abscessus				abscessus
NZ_FSOY00000000	Mycobacterium abscessus subsp. abscessus strain 601	USA	WTSI, Pathogen Informatics, Wellcome Trust Sanger Institute, CB10 1SA, United Kingdom	abscessus	1;1;1;1;1;1;1	1	abscessus/bolletii	abscessus	abscessus				abscessus
NZ_FSOZ00000000	Mycobacterium abscessus subsp. abscessus strain 602	USA	WTSI, Pathogen Informatics, Wellcome Trust Sanger Institute, CB10 1SA, United Kingdom	abscessus	1;1;1;1;1;1;1	1	abscessus/bolletii	abscessus	abscessus				abscessus
NZ_FSPA00000000	Mycobacterium abscessus subsp. abscessus strain 606	USA	WTSI, Pathogen Informatics, Wellcome Trust Sanger Institute, CB10 1SA, United Kingdom	abscessus	1;1;1;1;1;1;1	1	abscessus/bolletii	abscessus	abscessus				abscessus
NZ_FSPB00000000	Mycobacterium abscessus subsp. abscessus strain 604	USA	WTSI, Pathogen Informatics, Wellcome Trust Sanger Institute, CB10 1SA, United Kingdom	abscessus	3;12;1;8;5;18;3	26	abscessus/bolletii	abscessus	abscessus				abscessus
NZ_FSPC00000000	Mycobacterium abscessus subsp. abscessus strain 611	USA	WTSI, Pathogen Informatics, Wellcome Trust Sanger Institute, CB10 1SA, United Kingdom	abscessus	1;1;1;1;1;1;1	1	abscessus/bolletii	abscessus	abscessus				abscessus
NZ_FSPD00000000	Mycobacterium abscessus subsp. abscessus strain 612	USA	WTSI, Pathogen Informatics, Wellcome Trust Sanger Institute, CB10 1SA, United Kingdom	abscessus	1;1;1;1;1;1;1	1	abscessus/bolletii	abscessus	abscessus				abscessus
NZ_FSPE00000000	Mycobacterium abscessus subsp. abscessus strain 613	USA	WTSI, Pathogen Informatics, Wellcome Trust Sanger Institute, CB10 1SA, United Kingdom	abscessus	3;12;1;8;5;new pattern 14;1	new ST pattern	abscessus/bolletii	abscessus	abscessus				abscessus
NZ_FSPF00000000	Mycobacterium abscessus subsp. abscessus strain 615	USA	WTSI, Pathogen Informatics, Wellcome Trust Sanger Institute, CB10 1SA, United Kingdom	abscessus	1;1;1;1;1;1;1	1	abscessus/bolletii	abscessus	abscessus				abscessus
NZ_FSPG00000000	Mycobacterium abscessus subsp. abscessus strain 619	USA	WTSI, Pathogen Informatics, Wellcome Trust Sanger Institute, CB10 1SA, United Kingdom	abscessus	1;1;1;1;1;1;1	1	abscessus/bolletii	abscessus	abscessus				abscessus
NZ_FSPH00000000	Mycobacterium abscessus subsp. abscessus strain 625	USA	WTSI, Pathogen Informatics, Wellcome Trust Sanger Institute, CB10 1SA, United Kingdom	abscessus	20;1;18;3;5;1;3	new ST pattern	abscessus/bolletii	abscessus	abscessus				abscessus
NZ_FSPI00000000	Mycobacterium abscessus subsp. abscessus strain 629	USA	WTSI, Pathogen Informatics, Wellcome Trust Sanger Institute, CB10 1SA, United Kingdom	abscessus	3;1;1;new pattern 3;5;9;new pattern 15	new ST pattern	abscessus/bolletii	abscessus	abscessus				abscessus
NZ_FSPJ00000000	Mycobacterium abscessus subsp. abscessus strain 630	USA	WTSI, Pathogen Informatics, Wellcome Trust Sanger Institute, CB10 1SA, United Kingdom	abscessus	1;1;1;1;1;1;1	1	abscessus/bolletii	abscessus	abscessus				abscessus
NZ_FSPK00000000	Mycobacterium abscessus subsp. abscessus strain 633	USA	WTSI, Pathogen Informatics, Wellcome Trust Sanger Institute, CB10 1SA, United Kingdom	abscessus	1;1;1;1;1;1;1	1	abscessus/bolletii	abscessus	abscessus				abscessus
NZ_FSPL00000000	Mycobacterium abscessus subsp. abscessus strain 634	USA	WTSI, Pathogen Informatics, Wellcome Trust Sanger Institute, CB10 1SA, United Kingdom	abscessus	18;12;1;8;5;3;10	196	abscessus/bolletii	abscessus	abscessus				abscessus
NZ_FSPM00000000	Mycobacterium abscessus subsp. abscessus strain 638	USA	WTSI, Pathogen Informatics, Wellcome Trust Sanger Institute, CB10 1SA, United Kingdom	abscessus	1;1;1;1;1;1;1	1	abscessus/bolletii	abscessus	abscessus				abscessus
NZ_FSPN00000000	Mycobacterium abscessus subsp. abscessus strain 639	USA	WTSI, Pathogen Informatics, Wellcome Trust Sanger Institute, CB10 1SA, United Kingdom	abscessus	1;1;1;1;1;1;1	1	abscessus/bolletii	abscessus	abscessus				abscessus
NZ_FSPO00000000	Mycobacterium abscessus subsp. abscessus strain 649	USA	WTSI, Pathogen Informatics, Wellcome Trust Sanger Institute, CB10 1SA, United Kingdom	abscessus	1;1;1;1;1;1;1	1	abscessus/bolletii	abscessus	abscessus				abscessus
NZ_FSPP00000000	Mycobacterium abscessus subsp. abscessus strain 650	USA	WTSI, Pathogen Informatics, Wellcome Trust Sanger Institute, CB10 1SA, United Kingdom	abscessus	3;12;1;8;5;23;18	59	abscessus/bolletii	abscessus	abscessus				abscessus
NZ_FSPQ00000000	Mycobacterium abscessus subsp. abscessus strain 654	USA	WTSI, Pathogen Informatics, Wellcome Trust Sanger Institute, CB10 1SA, United Kingdom	abscessus	1;1;1;1;1;1;1	1	abscessus/bolletii	abscessus	abscessus				abscessus
NZ_FSPR00000000	Mycobacterium abscessus subsp. abscessus strain 657	USA	WTSI, Pathogen Informatics, Wellcome Trust Sanger Institute, CB10 1SA, United Kingdom	abscessus	20;12;1;19;5;11;3	58	abscessus/bolletii	abscessus	abscessus				abscessus
NZ_FSPS00000000	Mycobacterium abscessus subsp. abscessus strain 658	USA	WTSI, Pathogen Informatics, Wellcome Trust Sanger Institute, CB10 1SA, United Kingdom	abscessus	20;1;18;3;5;1;3	new ST pattern	abscessus/bolletii	abscessus	abscessus				abscessus
NZ_FSPT00000000	Mycobacterium abscessus subsp. abscessus strain 660	USA	WTSI, Pathogen Informatics, Wellcome Trust Sanger Institute, CB10 1SA, United Kingdom	abscessus	1;1;1;1;1;1;1	1	abscessus/bolletii	abscessus	abscessus				abscessus
NZ_FSPU00000000	Mycobacterium abscessus subsp. abscessus strain 661	USA	WTSI, Pathogen Informatics, Wellcome Trust Sanger Institute, CB10 1SA, United Kingdom	abscessus	3;11;1;3;3;18;20	new ST pattern	abscessus/bolletii	abscessus	abscessus				abscessus
NZ_FSPV00000000	Mycobacterium abscessus subsp. abscessus strain 671	USA	WTSI, Pathogen Informatics, Wellcome Trust Sanger Institute, CB10 1SA, United Kingdom	abscessus	3;28;1;3;3;18;3	120	abscessus/bolletii	abscessus	abscessus				abscessus
NZ_FSPW00000000	Mycobacterium abscessus subsp. abscessus strain 672	USA	WTSI, Pathogen Informatics, Wellcome Trust Sanger Institute, CB10 1SA, United Kingdom	abscessus	20;1;18;3;5;1;3	new ST pattern	abscessus/bolletii	abscessus	abscessus				abscessus
NZ_FSPX00000000	Mycobacterium abscessus subsp. abscessus strain 678	USA	WTSI, Pathogen Informatics, Wellcome Trust Sanger Institute, CB10 1SA, United Kingdom	abscessus	3;11;1;3;3;1;3	new ST pattern	abscessus/bolletii	abscessus	abscessus				abscessus
NZ_FSPY00000000	Mycobacterium abscessus subsp. abscessus strain 680	USA	WTSI, Pathogen Informatics, Wellcome Trust Sanger Institute, CB10 1SA, United Kingdom	abscessus	3;12;1;8;5;18;3	26	abscessus/bolletii	abscessus	abscessus				abscessus
NZ_FSQA00000000	Mycobacterium abscessus subsp. abscessus strain 685	USA	WTSI, Pathogen Informatics, Wellcome Trust Sanger Institute, CB10 1SA, United Kingdom	abscessus	1;1;1;1;1;1;1	1	abscessus/bolletii	abscessus	abscessus				abscessus
NZ_FSQB00000000	Mycobacterium abscessus subsp. abscessus strain 689	USA	WTSI, Pathogen Informatics, Wellcome Trust Sanger Institute, CB10 1SA, United Kingdom	abscessus	1;1;1;1;1;1;1	1	abscessus/bolletii	abscessus	abscessus				abscessus
NZ_FSQC00000000	Mycobacterium abscessus subsp. abscessus strain 574	USA	WTSI, Pathogen Informatics, Wellcome Trust Sanger Institute, CB10 1SA, United Kingdom	abscessus	3;11;1;3;3;3;3	63	abscessus/bolletii	abscessus	abscessus				abscessus
NZ_FSQD00000000	Mycobacterium abscessus subsp. abscessus strain 693	USA	WTSI, Pathogen Informatics, Wellcome Trust Sanger Institute, CB10 1SA, United Kingdom	abscessus	1;1;1;1;1;1;1	1	abscessus/bolletii	abscessus	abscessus				abscessus
NZ_FSQE00000000	Mycobacterium abscessus subsp. abscessus strain 696	USA	WTSI, Pathogen Informatics, Wellcome Trust Sanger Institute, CB10 1SA, United Kingdom	abscessus	1;1;1;1;1;1;1	1	abscessus/bolletii	abscessus	abscessus				abscessus
NZ_FSQF00000000	Mycobacterium abscessus subsp. abscessus strain 701	USA	WTSI, Pathogen Informatics, Wellcome Trust Sanger Institute, CB10 1SA, United Kingdom	abscessus	1;1;1;1;1;1;1	1	abscessus/bolletii	abscessus	abscessus				abscessus
NZ_FSQG00000000	Mycobacterium abscessus subsp. abscessus strain 702	USA	WTSI, Pathogen Informatics, Wellcome Trust Sanger Institute, CB10 1SA, United Kingdom	abscessus	1;1;1;1;1;1;1	1	abscessus/bolletii	abscessus	abscessus				abscessus
NZ_FSQH00000000	Mycobacterium abscessus subsp. abscessus strain 708	USA	WTSI, Pathogen Informatics, Wellcome Trust Sanger Institute, CB10 1SA, United Kingdom	abscessus	3;12;1;8;5;23;18	59	abscessus/bolletii	abscessus	abscessus				abscessus
NZ_FSQI00000000	Mycobacterium abscessus subsp. abscessus strain 711	USA	WTSI, Pathogen Informatics, Wellcome Trust Sanger Institute, CB10 1SA, United Kingdom	abscessus	1;1;1;1;1;1;1	1	abscessus/bolletii	abscessus	abscessus				abscessus
NZ_FSQJ00000000	Mycobacterium abscessus subsp. abscessus strain 712	USA	WTSI, Pathogen Informatics, Wellcome Trust Sanger Institute, CB10 1SA, United Kingdom	abscessus	3;28;1;3;3;18;3	120	abscessus/bolletii	abscessus	abscessus				abscessus
NZ_FSQK00000000	Mycobacterium abscessus subsp. abscessus strain 724	USA	WTSI, Pathogen Informatics, Wellcome Trust Sanger Institute, CB10 1SA, United Kingdom	abscessus	3;28;1;3;3;18;3	120	abscessus/bolletii	abscessus	abscessus				abscessus
NZ_FSQM00000000	Mycobacterium abscessus subsp. abscessus strain 1106	Australia	WTSI, Pathogen Informatics, Wellcome Trust Sanger Institute, CB10 1SA, United Kingdom	abscessus	3;11;1;8;5;15;18	47	abscessus/bolletii	abscessus	abscessus				abscessus
NZ_FSQN00000000	Mycobacterium abscessus subsp. abscessus strain 1136	Sweden	WTSI, Pathogen Informatics, Wellcome Trust Sanger Institute, CB10 1SA, United Kingdom	abscessus	1;1;1;1;1;1;1	1	abscessus/bolletii	abscessus	abscessus				abscessus
NZ_FSQO00000000	Mycobacterium abscessus subsp. abscessus strain 1098	Australia	WTSI, Pathogen Informatics, Wellcome Trust Sanger Institute, CB10 1SA, United Kingdom	abscessus	3;11;1;3;3;5;10	49	abscessus/bolletii	abscessus	abscessus				abscessus
NZ_FSQP00000000	Mycobacterium abscessus subsp. abscessus strain 1099	Australia	WTSI, Pathogen Informatics, Wellcome Trust Sanger Institute, CB10 1SA, United Kingdom	abscessus	3;11;1;3;3;5;10	49	abscessus/bolletii	abscessus	abscessus				abscessus
NZ_FSQQ00000000	Mycobacterium abscessus subsp. abscessus strain 1105	Australia	WTSI, Pathogen Informatics, Wellcome Trust Sanger Institute, CB10 1SA, United Kingdom	abscessus	3;11;1;3;3;5;10	49	abscessus/bolletii	abscessus	abscessus				abscessus
NZ_FSQR00000000	Mycobacterium abscessus subsp. abscessus strain 1138	Sweden	WTSI, Pathogen Informatics, Wellcome Trust Sanger Institute, CB10 1SA, United Kingdom	abscessus	3;12;1;8;5;18;3	26	abscessus/bolletii	abscessus	abscessus				abscessus
NZ_FSQS00000000	Mycobacterium abscessus subsp. abscessus strain 1137	Sweden	WTSI, Pathogen Informatics, Wellcome Trust Sanger Institute, CB10 1SA, United Kingdom	abscessus	3;11;1;new pattern 4;3;5;10	new ST pattern	abscessus/bolletii	abscessus	abscessus				abscessus
NZ_FSQU00000000	Mycobacterium abscessus subsp. abscessus strain 1139	Sweden	WTSI, Pathogen Informatics, Wellcome Trust Sanger Institute, CB10 1SA, United Kingdom	abscessus	3;12;1;8;5;18;3	26	abscessus/bolletii	abscessus	abscessus				abscessus
NZ_FVAC00000000	Mycobacterium abscessus subsp. abscessus strain 961	United Kingdom	WTSI, Pathogen Informatics, Wellcome Trust Sanger Institute, CB10 1SA, United Kingdom	abscessus	7;12;1;8;5;6;1	new ST pattern	abscessus/bolletii	abscessus	abscessus				abscessus
NZ_FVAD00000000	Mycobacterium abscessus subsp. abscessus strain 832	Australia	WTSI, Pathogen Informatics, Wellcome Trust Sanger Institute, CB10 1SA, United Kingdom	abscessus	19;23;new pattern 3;8;5;3;5	new ST pattern	abscessus/bolletii	abscessus	abscessus				abscessus
NZ_FVAE00000000	Mycobacterium abscessus subsp. massiliense strain 792	Australia	WTSI, Pathogen Informatics, Wellcome Trust Sanger Institute, CB10 1SA, United Kingdom	massiliense	11;13;2;10;7;13;2	23	massiliense	massiliense	massiliense		massiliense	massiliense
NZ_FVAF00000000	Mycobacterium abscessus subsp. massiliense strain 187	United Kingdom	WTSI, Pathogen Informatics, Wellcome Trust Sanger Institute, CB10 1SA, United Kingdom	massiliense	11;13;2;10;7;13;2	23	massiliense	massiliense	massiliense		massiliense	massiliense
NZ_FVAG00000000	Mycobacterium abscessus subsp. massiliense strain 168	United Kingdom	WTSI, Pathogen Informatics, Wellcome Trust Sanger Institute, CB10 1SA, United Kingdom	massiliense	11;13;2;10;7;13;2	23	massiliense	massiliense	massiliense		massiliense	massiliense
NZ_FVAH00000000	Mycobacterium abscessus subsp. massiliense strain 198	United Kingdom	WTSI, Pathogen Informatics, Wellcome Trust Sanger Institute, CB10 1SA, United Kingdom	massiliense	11;13;2;10;7;13;2	23	massiliense	massiliense	massiliense		massiliense	massiliense
NZ_FVAI00000000	Mycobacterium abscessus subsp. massiliense strain 147	United Kingdom	WTSI, Pathogen Informatics, Wellcome Trust Sanger Institute, CB10 1SA, United Kingdom	massiliense	11;13;4;9;6;11;8	69	massiliense	massiliense	massiliense		massiliense	massiliense
NZ_FVAJ00000000	Mycobacterium abscessus subsp. abscessus strain 769	Australia	WTSI, Pathogen Informatics, Wellcome Trust Sanger Institute, CB10 1SA, United Kingdom	abscessus	1;1;1;1;1;1;1	1	abscessus/bolletii	abscessus	abscessus				abscessus
NZ_FVAK00000000	Mycobacterium abscessus subsp. massiliense strain 203	United Kingdom	WTSI, Pathogen Informatics, Wellcome Trust Sanger Institute, CB10 1SA, United Kingdom	massiliense	11;13;2;10;7;13;2	23	massiliense	massiliense	massiliense		massiliense	massiliense
NZ_FVAL00000000	Mycobacterium abscessus subsp. bolletii strain 202	United Kingdom	WTSI, Pathogen Informatics, Wellcome Trust Sanger Institute, CB10 1SA, United Kingdom	bolletii	4;9;19;15;9;8;4	119	abscessus/bolletii	bolletii	bolletii	bolletii
NZ_FVAM00000000	Mycobacterium abscessus subsp. abscessus strain 770	Australia	WTSI, Pathogen Informatics, Wellcome Trust Sanger Institute, CB10 1SA, United Kingdom	abscessus	1;1;1;1;1;1;1	1	abscessus/bolletii	abscessus	abscessus				abscessus
NZ_FVAN00000000	Mycobacterium abscessus subsp. massiliense strain 213	United Kingdom	WTSI, Pathogen Informatics, Wellcome Trust Sanger Institute, CB10 1SA, United Kingdom	massiliense	11;13;2;10;7;13;2	23	massiliense	massiliense	massiliense		massiliense	massiliense
NZ_FVAO00000000	Mycobacterium abscessus subsp. massiliense strain 184	United Kingdom	WTSI, Pathogen Informatics, Wellcome Trust Sanger Institute, CB10 1SA, United Kingdom	massiliense	11;new pattern 6;2;10;7;13;2	new ST pattern	massiliense	massiliense	massiliense		massiliense	massiliense
NZ_FVAP00000000	Mycobacterium abscessus subsp. massiliense strain 197	United Kingdom	WTSI, Pathogen Informatics, Wellcome Trust Sanger Institute, CB10 1SA, United Kingdom	massiliense	11;13;4;9;6;11;8	69	massiliense	massiliense	massiliense			massiliense
NZ_FVAQ00000000	Mycobacterium abscessus subsp. massiliense strain 158	United Kingdom	WTSI, Pathogen Informatics, Wellcome Trust Sanger Institute, CB10 1SA, United Kingdom	massiliense	11;13;4;9;6;11;8	69	massiliense	massiliense	massiliense		massiliense	massiliense
NZ_FVAR00000000	Mycobacterium abscessus subsp. massiliense strain 178	United Kingdom	WTSI, Pathogen Informatics, Wellcome Trust Sanger Institute, CB10 1SA, United Kingdom	massiliense	11;13;2;10;7;13;2	23	massiliense	massiliense	massiliense		massiliense	massiliense
NZ_FVAS00000000	Mycobacterium abscessus subsp. massiliense strain 179	United Kingdom	WTSI, Pathogen Informatics, Wellcome Trust Sanger Institute, CB10 1SA, United Kingdom	massiliense	11;13;2;10;7;13;2	23	massiliense	massiliense	massiliense		massiliense	massiliense
NZ_FVAT00000000	Mycobacterium abscessus subsp. massiliense strain 145	United Kingdom	WTSI, Pathogen Informatics, Wellcome Trust Sanger Institute, CB10 1SA, United Kingdom	massiliense	11;13;2;10;7;13;2	23	massiliense	massiliense	massiliense		massiliense	massiliense
NZ_FVAU00000000	Mycobacterium abscessus subsp. abscessus strain 199	United Kingdom	WTSI, Pathogen Informatics, Wellcome Trust Sanger Institute, CB10 1SA, United Kingdom	abscessus	3;14;1;3;3;11;1	new ST pattern	abscessus/bolletii	abscessus	abscessus				abscessus
NZ_FVAV00000000	Mycobacterium abscessus subsp. massiliense strain 149	United Kingdom	WTSI, Pathogen Informatics, Wellcome Trust Sanger Institute, CB10 1SA, United Kingdom	massiliense	11;13;2;10;7;13;2	23	massiliense	massiliense	massiliense		massiliense	massiliense
NZ_FVAW00000000	Mycobacterium abscessus subsp. massiliense strain 153	United Kingdom	WTSI, Pathogen Informatics, Wellcome Trust Sanger Institute, CB10 1SA, United Kingdom	massiliense	11;13;4;9;6;11;8	69	massiliense	massiliense	massiliense		massiliense	massiliense
NZ_FVAX00000000	Mycobacterium abscessus subsp. massiliense strain 208	United Kingdom	WTSI, Pathogen Informatics, Wellcome Trust Sanger Institute, CB10 1SA, United Kingdom	massiliense	11;13;2;10;7;13;2	23	massiliense	massiliense	massiliense		massiliense	massiliense
NZ_FVAY00000000	Mycobacterium abscessus subsp. massiliense strain 219	United Kingdom	WTSI, Pathogen Informatics, Wellcome Trust Sanger Institute, CB10 1SA, United Kingdom	massiliense	11;13;2;10;7;13;2	23	massiliense	massiliense	massiliense		massiliense	massiliense
NZ_FVAZ00000000	Mycobacterium abscessus subsp. massiliense strain 182	United Kingdom	WTSI, Pathogen Informatics, Wellcome Trust Sanger Institute, CB10 1SA, United Kingdom	massiliense	11;13;2;10;7;13;2	23	massiliense	massiliense	massiliense		massiliense	massiliense
NZ_FVBA00000000	Mycobacterium abscessus subsp. bolletii strain 174	United Kingdom	WTSI, Pathogen Informatics, Wellcome Trust Sanger Institute, CB10 1SA, United Kingdom	bolletii	4;9;19;15;9;8;4	119	abscessus/bolletii	bolletii	bolletii	bolletii
NZ_FVBB00000000	Mycobacterium abscessus subsp. bolletii strain 146	United Kingdom	WTSI, Pathogen Informatics, Wellcome Trust Sanger Institute, CB10 1SA, United Kingdom	bolletii	4;9;19;15;9;8;4	119	abscessus/bolletii	bolletii	bolletii	bolletii
NZ_FVBC00000000	Mycobacterium abscessus subsp. massiliense strain 151	United Kingdom	WTSI, Pathogen Informatics, Wellcome Trust Sanger Institute, CB10 1SA, United Kingdom	massiliense	11;13;4;9;6;11;8	69	massiliense	massiliense	massiliense		massiliense	massiliense
NZ_FVBD00000000	Mycobacterium abscessus subsp. massiliense strain 200	United Kingdom	WTSI, Pathogen Informatics, Wellcome Trust Sanger Institute, CB10 1SA, United Kingdom	massiliense	11;13;2;10;7;13;2	23	massiliense	massiliense	massiliense		massiliense	massiliense
NZ_FVBE00000000	Mycobacterium abscessus subsp. massiliense strain 204	United Kingdom	WTSI, Pathogen Informatics, Wellcome Trust Sanger Institute, CB10 1SA, United Kingdom	massiliense	11;13;2;10;7;13;2	23	massiliense	massiliense	massiliense		massiliense	massiliense
NZ_FVBF00000000	Mycobacterium abscessus subsp. abscessus strain 757	Australia	WTSI, Pathogen Informatics, Wellcome Trust Sanger Institute, CB10 1SA, United Kingdom	abscessus	18;11;1;8;5;3;9	new ST pattern	abscessus/bolletii	abscessus	abscessus				abscessus
NZ_FVBG00000000	Mycobacterium abscessus subsp. abscessus strain 165	United Kingdom	WTSI, Pathogen Informatics, Wellcome Trust Sanger Institute, CB10 1SA, United Kingdom	abscessus	3;12;1;3;5;9;1	new ST pattern	abscessus/bolletii	abscessus	abscessus				abscessus
NZ_FVBH00000000	Mycobacterium abscessus subsp. massiliense strain 155	United Kingdom	WTSI, Pathogen Informatics, Wellcome Trust Sanger Institute, CB10 1SA, United Kingdom	massiliense	11;13;4;9;6;11;8	69	massiliense	massiliense	massiliense		massiliense	massiliense
NZ_FVBI00000000	Mycobacterium abscessus subsp. bolletii strain 191	United Kingdom	WTSI, Pathogen Informatics, Wellcome Trust Sanger Institute, CB10 1SA, United Kingdom	bolletii	4;9;19;15;9;8;4	119	abscessus/bolletii	bolletii	bolletii	bolletii
NZ_FVBJ00000000	Mycobacterium abscessus subsp. massiliense strain 211	United Kingdom	WTSI, Pathogen Informatics, Wellcome Trust Sanger Institute, CB10 1SA, United Kingdom	massiliense	11;13;2;10;7;13;2	23	massiliense	massiliense	massiliense		massiliense	massiliense
NZ_FVBK00000000	Mycobacterium abscessus subsp. abscessus strain 217	United Kingdom	WTSI, Pathogen Informatics, Wellcome Trust Sanger Institute, CB10 1SA, United Kingdom	abscessus	3;11;1;3;3;18;3	40	abscessus/bolletii	abscessus	abscessus				abscessus
NZ_FVBL00000000	Mycobacterium abscessus subsp. massiliense strain 186	United Kingdom	WTSI, Pathogen Informatics, Wellcome Trust Sanger Institute, CB10 1SA, United Kingdom	massiliense	11;13;2;10;7;13;2	23	massiliense	massiliense	massiliense		massiliense	massiliense
NZ_FVBM00000000	Mycobacterium abscessus subsp. massiliense strain 169	United Kingdom	WTSI, Pathogen Informatics, Wellcome Trust Sanger Institute, CB10 1SA, United Kingdom	massiliense	11;13;2;10;7;13;2	23	massiliense	massiliense	massiliense		massiliense	massiliense
NZ_FVBN00000000	Mycobacterium abscessus subsp. massiliense strain 201	United Kingdom	WTSI, Pathogen Informatics, Wellcome Trust Sanger Institute, CB10 1SA, United Kingdom	massiliense	11;13;2;10;7;13;2	23	massiliense	massiliense	massiliense		massiliense	massiliense
NZ_FVBO00000000	Mycobacterium abscessus subsp. bolletii strain 185	United Kingdom	WTSI, Pathogen Informatics, Wellcome Trust Sanger Institute, CB10 1SA, United Kingdom	bolletii	4;9;19;15;9;8;4	119	abscessus/bolletii	bolletii	bolletii	bolletii
NZ_FVBP00000000	Mycobacterium abscessus subsp. abscessus strain 172	United Kingdom	WTSI, Pathogen Informatics, Wellcome Trust Sanger Institute, CB10 1SA, United Kingdom	abscessus	24;11;1;3;3;1;10	new ST pattern	abscessus/bolletii	abscessus	abscessus				abscessus
NZ_FVBQ00000000	Mycobacterium abscessus subsp. massiliense strain 164	United Kingdom	WTSI, Pathogen Informatics, Wellcome Trust Sanger Institute, CB10 1SA, United Kingdom	massiliense	11;13;2;10;7;13;2	23	massiliense	massiliense	massiliense		massiliense	massiliense
NZ_FVBR00000000	Mycobacterium abscessus subsp. massiliense strain 150	United Kingdom	WTSI, Pathogen Informatics, Wellcome Trust Sanger Institute, CB10 1SA, United Kingdom	massiliense	11;13;4;9;6;11;8	69	massiliense	massiliense	massiliense		massiliense	massiliense
NZ_FVBS00000000	Mycobacterium abscessus subsp. massiliense strain 207	United Kingdom	WTSI, Pathogen Informatics, Wellcome Trust Sanger Institute, CB10 1SA, United Kingdom	massiliense	11;13;2;10;7;13;2	23	massiliense	massiliense	massiliense		massiliense	massiliense
NZ_FVBT00000000	Mycobacterium abscessus subsp. massiliense strain 154	United Kingdom	WTSI, Pathogen Informatics, Wellcome Trust Sanger Institute, CB10 1SA, United Kingdom	massiliense	11;13;4;9;6;11;8	69	massiliense	massiliense	massiliense		massiliense	massiliense
NZ_FVBU00000000	Mycobacterium abscessus subsp. massiliense strain 177	United Kingdom	WTSI, Pathogen Informatics, Wellcome Trust Sanger Institute, CB10 1SA, United Kingdom	massiliense	11;13;2;10;7;13;2	23	massiliense	massiliense	massiliense		massiliense	massiliense
NZ_FVBV00000000	Mycobacterium abscessus subsp. massiliense strain 192	Australia	WTSI, Pathogen Informatics, Wellcome Trust Sanger Institute, CB10 1SA, United Kingdom	massiliense	11;13;2;10;7;13;2	23	massiliense	massiliense	massiliense		massiliense	massiliense
NZ_FVBW00000000	Mycobacterium abscessus subsp. massiliense strain 755	United Kingdom	WTSI, Pathogen Informatics, Wellcome Trust Sanger Institute, CB10 1SA, United Kingdom	massiliense	11;13;2;10;7;13;2	23	massiliense	massiliense	massiliense		massiliense	massiliense
NZ_FVBX00000000	Mycobacterium abscessus subsp. massiliense strain 193	United Kingdom	WTSI, Pathogen Informatics, Wellcome Trust Sanger Institute, CB10 1SA, United Kingdom	massiliense	11;13;2;10;7;13;2	23	massiliense	massiliense	massiliense		massiliense	massiliense
NZ_FVBZ00000000	Mycobacterium abscessus subsp. bolletii strain 171	United Kingdom	WTSI, Pathogen Informatics, Wellcome Trust Sanger Institute, CB10 1SA, United Kingdom	bolletii	4;19;5;15;4;4;new pattern 1	new ST pattern	abscessus/bolletii	bolletii	bolletii	bolletii
NZ_FVCA00000000	Mycobacterium abscessus subsp. bolletii strain 748	Australia	WTSI, Pathogen Informatics, Wellcome Trust Sanger Institute, CB10 1SA, United Kingdom	bolletii	17;new pattern 15;5;new pattern 6;10;6;new pattern 3	new ST pattern	abscessus/bolletii	bolletii	bolletii	bolletii
NZ_FVCB00000000	Mycobacterium abscessus subsp. bolletii strain 749	Australia	WTSI, Pathogen Informatics, Wellcome Trust Sanger Institute, CB10 1SA, United Kingdom	bolletii	17;new pattern 15;5;new pattern 6;10;6;new pattern 3	new ST pattern	abscessus/bolletii	bolletii	bolletii	bolletii
NZ_FVCC00000000	Mycobacterium abscessus subsp. bolletii strain 224	United Kingdom	WTSI, Pathogen Informatics, Wellcome Trust Sanger Institute, CB10 1SA, United Kingdom	bolletii	26;9;5;15;4;4;8	124	abscessus/bolletii	bolletii	bolletii	bolletii
NZ_FVCD00000000	Mycobacterium abscessus subsp. massiliense strain 220	United Kingdom	WTSI, Pathogen Informatics, Wellcome Trust Sanger Institute, CB10 1SA, United Kingdom	massiliense	11;13;2;10;7;13;2	23	massiliense	massiliense	massiliense		massiliense	massiliense
NZ_FVCG00000000	Mycobacterium abscessus subsp. massiliense strain 794	Australia	WTSI, Pathogen Informatics, Wellcome Trust Sanger Institute, CB10 1SA, United Kingdom	massiliense	11;13;2;10;7;13;2	23	massiliense	massiliense	massiliense		massiliense	massiliense
NZ_FVCH00000000	Mycobacterium abscessus subsp. abscessus strain 24	United Kingdom	WTSI, Pathogen Informatics, Wellcome Trust Sanger Institute, CB10 1SA, United Kingdom	abscessus	3;11;1;3;3;3;3	63	abscessus/bolletii	abscessus	abscessus				abscessus
NZ_FVCI00000000	Mycobacterium abscessus subsp. bolletii strain 225	United Kingdom	WTSI, Pathogen Informatics, Wellcome Trust Sanger Institute, CB10 1SA, United Kingdom	bolletii	4;9;19;15;9;8;4	119	abscessus/bolletii	bolletii	bolletii	bolletii
NZ_FVCJ00000000	Mycobacterium abscessus subsp. bolletii strain 244	United Kingdom	WTSI, Pathogen Informatics, Wellcome Trust Sanger Institute, CB10 1SA, United Kingdom	bolletii	4;9;19;15;9;8;4	119	abscessus/bolletii	bolletii	bolletii	bolletii
NZ_FVCK00000000	Mycobacterium abscessus subsp. massiliense strain 246	United Kingdom	WTSI, Pathogen Informatics, Wellcome Trust Sanger Institute, CB10 1SA, United Kingdom	massiliense	11;13;4;9;6;11;8	69	massiliense	massiliense	massiliense		massiliense	massiliense
NZ_FVCL00000000	Mycobacterium abscessus subsp. massiliense strain 238	United Kingdom	WTSI, Pathogen Informatics, Wellcome Trust Sanger Institute, CB10 1SA, United Kingdom	massiliense	11;13;2;10;7;13;2	23	massiliense	massiliense	massiliense		massiliense	massiliense
NZ_FVCM00000000	Mycobacterium abscessus subsp. massiliense strain 236	United Kingdom	WTSI, Pathogen Informatics, Wellcome Trust Sanger Institute, CB10 1SA, United Kingdom	massiliense	11;13;2;10;7;13;2	23	massiliense	massiliense	massiliense		massiliense	massiliense
NZ_FVCN00000000	Mycobacterium abscessus subsp. bolletii strain 234	United Kingdom	WTSI, Pathogen Informatics, Wellcome Trust Sanger Institute, CB10 1SA, United Kingdom	bolletii	26;9;5;15;4;4;8	124	abscessus/bolletii	bolletii	bolletii	bolletii
NZ_FVCO00000000	Mycobacterium abscessus subsp. massiliense strain 241	United Kingdom	WTSI, Pathogen Informatics, Wellcome Trust Sanger Institute, CB10 1SA, United Kingdom	massiliense	11;13;4;9;6;11;8	69	massiliense	massiliense	massiliense		massiliense	massiliense
NZ_FVCP00000000	Mycobacterium abscessus subsp. massiliense strain 237	United Kingdom	WTSI, Pathogen Informatics, Wellcome Trust Sanger Institute, CB10 1SA, United Kingdom	massiliense	11;13;4;9;6;11;8	69	massiliense	massiliense	massiliense		massiliense	massiliense
NZ_FVCQ00000000	Mycobacterium abscessus subsp. massiliense strain 256	United Kingdom	WTSI, Pathogen Informatics, Wellcome Trust Sanger Institute, CB10 1SA, United Kingdom	massiliense	11;13;2;10;7;13;2	23	massiliense	massiliense	massiliense		massiliense	massiliense
NZ_FVCR00000000	Mycobacterium abscessus subsp. abscessus strain 890	United Kingdom	WTSI, Pathogen Informatics, Wellcome Trust Sanger Institute, CB10 1SA, United Kingdom	abscessus	18;11;1;8;5;3;9	new ST pattern	abscessus/bolletii	abscessus	abscessus				abscessus
NZ_FVCS00000000	Mycobacterium abscessus subsp. massiliense strain 271	United Kingdom	WTSI, Pathogen Informatics, Wellcome Trust Sanger Institute, CB10 1SA, United Kingdom	massiliense	11;13;2;10;7;13;2	23	massiliense	massiliense	massiliense		massiliense	massiliense
NZ_FVCT00000000	Mycobacterium abscessus subsp. massiliense strain 274	United Kingdom	WTSI, Pathogen Informatics, Wellcome Trust Sanger Institute, CB10 1SA, United Kingdom	massiliense	11;13;2;10;7;13;2	23	massiliense	massiliense	massiliense		massiliense	massiliense
NZ_FVCU00000000	Mycobacterium abscessus subsp. massiliense strain 837	Australia	WTSI, Pathogen Informatics, Wellcome Trust Sanger Institute, CB10 1SA, United Kingdom	massiliense	2;14;2;10;6;2;23	new ST pattern	massiliense	massiliense	massiliense		massiliense	massiliense
NZ_FVCV00000000	Mycobacterium abscessus subsp. massiliense strain 882	Australia	WTSI, Pathogen Informatics, Wellcome Trust Sanger Institute, CB10 1SA, United Kingdom	massiliense	11;13;4;5;7;13;7	new ST pattern	massiliense	massiliense	massiliense		massiliense	massiliense
NZ_FVCW00000000	Mycobacterium abscessus subsp. massiliense strain 260	United Kingdom	WTSI, Pathogen Informatics, Wellcome Trust Sanger Institute, CB10 1SA, United Kingdom	massiliense	11;13;2;10;7;13;2	23	massiliense	massiliense	massiliense		massiliense	massiliense
NZ_FVCX00000000	Mycobacterium abscessus subsp. massiliense strain 278	United Kingdom	WTSI, Pathogen Informatics, Wellcome Trust Sanger Institute, CB10 1SA, United Kingdom	massiliense	11;13;2;10;7;13;2	23	massiliense	massiliense	massiliense		massiliense	massiliense
NZ_FVCY00000000	Mycobacterium abscessus subsp. massiliense strain 276	United Kingdom	WTSI, Pathogen Informatics, Wellcome Trust Sanger Institute, CB10 1SA, United Kingdom	massiliense	11;13;2;10;7;13;2	23	massiliense	massiliense	massiliense		massiliense	massiliense
NZ_FVCZ00000000	Mycobacterium abscessus subsp. abscessus strain 763	Australia	WTSI, Pathogen Informatics, Wellcome Trust Sanger Institute, CB10 1SA, United Kingdom	abscessus	20;12;1;19;5;11;3	58	abscessus/bolletii	abscessus	abscessus				abscessus
NZ_FVDA00000000	Mycobacterium abscessus subsp. massiliense strain 860	Australia	WTSI, Pathogen Informatics, Wellcome Trust Sanger Institute, CB10 1SA, United Kingdom	massiliense	21;13;4;5;new pattern 1;2;16	new ST pattern	massiliense	massiliense	massiliense		massiliense	massiliense
NZ_FVDB00000000	Mycobacterium abscessus subsp. massiliense strain 838	Australia	WTSI, Pathogen Informatics, Wellcome Trust Sanger Institute, CB10 1SA, United Kingdom	massiliense	2;14;2;10;6;2;23	new ST pattern	massiliense	massiliense	massiliense		massiliense	massiliense
NZ_FVDC00000000	Mycobacterium abscessus subsp. bolletii strain 751	Australia	WTSI, Pathogen Informatics, Wellcome Trust Sanger Institute, CB10 1SA, United Kingdom	bolletii	17;new pattern 15;5;new pattern 6;10;6;new pattern 3	new ST pattern	abscessus/bolletii	bolletii	bolletii	bolletii
NZ_FVDD00000000	Mycobacterium abscessus subsp. massiliense strain 883	Australia	WTSI, Pathogen Informatics, Wellcome Trust Sanger Institute, CB10 1SA, United Kingdom	massiliense	11;13;4;5;7;13;7	new ST pattern	massiliense	massiliense	massiliense		massiliense	massiliense
NZ_FVDE00000000	Mycobacterium abscessus subsp. massiliense strain 287	United Kingdom	WTSI, Pathogen Informatics, Wellcome Trust Sanger Institute, CB10 1SA, United Kingdom	massiliense	11;13;2;10;7;13;2	23	massiliense	massiliense	massiliense		massiliense	massiliense
NZ_FVDF00000000	Mycobacterium abscessus subsp. bolletii strain 752	Australia	WTSI, Pathogen Informatics, Wellcome Trust Sanger Institute, CB10 1SA, United Kingdom	bolletii	17;new pattern 15;5;new pattern 6;10;6;new pattern 3	new ST pattern	abscessus/bolletii	bolletii	bolletii	bolletii
NZ_FVDG00000000	Mycobacterium abscessus subsp. massiliense strain 282	United Kingdom	WTSI, Pathogen Informatics, Wellcome Trust Sanger Institute, CB10 1SA, United Kingdom	massiliense	11;13;2;10;7;13;2	23	massiliense	massiliense	massiliense		massiliense	massiliense
NZ_FVDH00000000	Mycobacterium abscessus subsp. massiliense strain 284	United Kingdom	WTSI, Pathogen Informatics, Wellcome Trust Sanger Institute, CB10 1SA, United Kingdom	massiliense	11;13;2;10;7;13;2	23	massiliense	massiliense	massiliense		massiliense	massiliense
NZ_FVDI00000000	Mycobacterium abscessus subsp. massiliense strain 275	United Kingdom	WTSI, Pathogen Informatics, Wellcome Trust Sanger Institute, CB10 1SA, United Kingdom	massiliense	11;13;2;10;7;13;2	23	massiliense	massiliense	massiliense		massiliense	massiliense
NZ_FVDJ00000000	Mycobacterium abscessus subsp. abscessus strain 762	Australia	WTSI, Pathogen Informatics, Wellcome Trust Sanger Institute, CB10 1SA, United Kingdom	abscessus	20;12;1;19;5;11;3	58	abscessus/bolletii	abscessus	abscessus				abscessus
NZ_FVDK00000000	Mycobacterium abscessus subsp. bolletii strain 265	United Kingdom	WTSI, Pathogen Informatics, Wellcome Trust Sanger Institute, CB10 1SA, United Kingdom	bolletii	4;19;5;15;4;4;new pattern 1	new ST pattern	abscessus/bolletii	bolletii	bolletii	bolletii
NZ_FVDL00000000	Mycobacterium abscessus subsp. abscessus strain 760	Australia	WTSI, Pathogen Informatics, Wellcome Trust Sanger Institute, CB10 1SA, United Kingdom	abscessus	20;12;1;19;5;11;3	58	abscessus/bolletii	abscessus	abscessus				abscessus
NZ_FVDM00000000	Mycobacterium abscessus subsp. massiliense strain 257	United Kingdom	WTSI, Pathogen Informatics, Wellcome Trust Sanger Institute, CB10 1SA, United Kingdom	massiliense	11;13;2;10;7;13;2	23	massiliense	massiliense	massiliense		massiliense	massiliense
NZ_FVDN00000000	Mycobacterium abscessus subsp. massiliense strain 795	Australia	WTSI, Pathogen Informatics, Wellcome Trust Sanger Institute, CB10 1SA, United Kingdom	massiliense	11;13;2;10;7;13;2	23	massiliense	massiliense	massiliense		massiliense	massiliense
NZ_FVDO00000000	Mycobacterium abscessus subsp. massiliense strain 262	United Kingdom	WTSI, Pathogen Informatics, Wellcome Trust Sanger Institute, CB10 1SA, United Kingdom	massiliense	11;13;2;10;7;13;2	23	massiliense	massiliense	massiliense		massiliense	massiliense
NZ_FVDP00000000	Mycobacterium abscessus subsp. bolletii strain 268	United Kingdom	WTSI, Pathogen Informatics, Wellcome Trust Sanger Institute, CB10 1SA, United Kingdom	bolletii	26;9;5;15;4;4;8	124	abscessus/bolletii	bolletii	bolletii	bolletii
NZ_FVDQ00000000	Mycobacterium abscessus subsp. bolletii strain 796	Australia	WTSI, Pathogen Informatics, Wellcome Trust Sanger Institute, CB10 1SA, United Kingdom	bolletii	17;9;5;15;4;8;21	102	abscessus/bolletii	bolletii	bolletii	bolletii
NZ_FVDR00000000	Mycobacterium abscessus subsp. massiliense strain 247	United Kingdom	WTSI, Pathogen Informatics, Wellcome Trust Sanger Institute, CB10 1SA, United Kingdom	massiliense	11;13;4;9;6;11;8	69	massiliense	massiliense	massiliense			massiliense
NZ_FVDS00000000	Mycobacterium abscessus subsp. bolletii strain 750	Australia	WTSI, Pathogen Informatics, Wellcome Trust Sanger Institute, CB10 1SA, United Kingdom	bolletii	17;new pattern 15;5;new pattern 6;10;6;new pattern 3	new ST pattern	abscessus/bolletii	bolletii	bolletii	bolletii
NZ_FVDT00000000	Mycobacterium abscessus subsp. massiliense strain 861	Australia	WTSI, Pathogen Informatics, Wellcome Trust Sanger Institute, CB10 1SA, United Kingdom	massiliense	21;13;4;5;new pattern 1;2;16	new ST pattern	massiliense	massiliense	massiliense		massiliense	massiliense
NZ_FVDU00000000	Mycobacterium abscessus subsp. abscessus strain 761	Australia	WTSI, Pathogen Informatics, Wellcome Trust Sanger Institute, CB10 1SA, United Kingdom	abscessus	20;12;1;19;5;11;3	58	abscessus/bolletii	abscessus	abscessus				abscessus
NZ_FVDV00000000	Mycobacterium abscessus subsp. massiliense strain 862	Australia	WTSI, Pathogen Informatics, Wellcome Trust Sanger Institute, CB10 1SA, United Kingdom	massiliense	21;13;4;5;new pattern 1;2;16	new ST pattern	massiliense	massiliense	massiliense		massiliense	massiliense
NZ_FVDW00000000	Mycobacterium abscessus subsp. massiliense strain 839	Australia	WTSI, Pathogen Informatics, Wellcome Trust Sanger Institute, CB10 1SA, United Kingdom	massiliense	2;14;2;10;6;2;23	new ST pattern	massiliense	massiliense	massiliense		massiliense	massiliense
NZ_FVDX00000000	Mycobacterium abscessus subsp. massiliense strain 290	United Kingdom	WTSI, Pathogen Informatics, Wellcome Trust Sanger Institute, CB10 1SA, United Kingdom	massiliense	11;13;2;10;7;13;2	23	massiliense	massiliense	massiliense		massiliense	massiliense
NZ_FVDY00000000	Mycobacterium abscessus subsp. massiliense strain 294	United Kingdom	WTSI, Pathogen Informatics, Wellcome Trust Sanger Institute, CB10 1SA, United Kingdom	massiliense	11;14;1;5;12;13;24	new ST pattern	massiliense	massiliense	massiliense		massiliense	massiliense
NZ_FVDZ00000000	Mycobacterium abscessus subsp. bolletii strain 295	United Kingdom	WTSI, Pathogen Informatics, Wellcome Trust Sanger Institute, CB10 1SA, United Kingdom	bolletii	4;9;19;15;9;8;4	119	abscessus/bolletii	bolletii	bolletii	bolletii
NZ_FVEA00000000	Mycobacterium abscessus subsp. abscessus strain 296	United Kingdom	WTSI, Pathogen Informatics, Wellcome Trust Sanger Institute, CB10 1SA, United Kingdom	abscessus	3;12;1;3;3;27;10	123	abscessus/bolletii	abscessus	abscessus				abscessus
NZ_FVEB00000000	Mycobacterium abscessus subsp. abscessus strain 297	United Kingdom	WTSI, Pathogen Informatics, Wellcome Trust Sanger Institute, CB10 1SA, United Kingdom	abscessus	3;14;1;3;3;11;1	new ST pattern	abscessus/bolletii	abscessus	abscessus				abscessus
NZ_FVEC00000000	Mycobacterium abscessus subsp. massiliense strain 301	United Kingdom	WTSI, Pathogen Informatics, Wellcome Trust Sanger Institute, CB10 1SA, United Kingdom	massiliense	11;13;4;9;6;11;8	69	massiliense	massiliense	massiliense			massiliense
NZ_FVED00000000	Mycobacterium abscessus subsp. massiliense strain 300	United Kingdom	WTSI, Pathogen Informatics, Wellcome Trust Sanger Institute, CB10 1SA, United Kingdom	massiliense	11;13;2;10;7;13;2	23	massiliense	massiliense	massiliense		massiliense	massiliense
NZ_FVEE00000000	Mycobacterium abscessus subsp. abscessus strain 304	United Kingdom	WTSI, Pathogen Informatics, Wellcome Trust Sanger Institute, CB10 1SA, United Kingdom	abscessus	5;12;1;new pattern 7;5;11;1	new ST pattern	abscessus/bolletii	abscessus	abscessus				abscessus
NZ_FVEF00000000	Mycobacterium abscessus subsp. massiliense strain 303	United Kingdom	WTSI, Pathogen Informatics, Wellcome Trust Sanger Institute, CB10 1SA, United Kingdom	massiliense	11;13;2;10;1;13;2	48	massiliense	massiliense	massiliense		massiliense
NZ_FVEG00000000	Mycobacterium abscessus subsp. bolletii strain 305	United Kingdom	WTSI, Pathogen Informatics, Wellcome Trust Sanger Institute, CB10 1SA, United Kingdom	bolletii	4;9;19;15;9;8;4	119	abscessus/bolletii	bolletii	bolletii	bolletii
NZ_FVEH00000000	Mycobacterium abscessus subsp. massiliense strain 306	United Kingdom	WTSI, Pathogen Informatics, Wellcome Trust Sanger Institute, CB10 1SA, United Kingdom	massiliense	11;13;2;10;7;13;2	23	massiliense	massiliense	massiliense		massiliense	massiliense
NZ_FVEI00000000	Mycobacterium abscessus subsp. massiliense strain 307	United Kingdom	WTSI, Pathogen Informatics, Wellcome Trust Sanger Institute, CB10 1SA, United Kingdom	massiliense	11;13;2;10;7;13;2	23	massiliense	massiliense	massiliense		massiliense	massiliense
NZ_FVEJ00000000	Mycobacterium abscessus subsp. massiliense strain 308	United Kingdom	WTSI, Pathogen Informatics, Wellcome Trust Sanger Institute, CB10 1SA, United Kingdom	massiliense	11;13;2;10;7;13;2	23	massiliense	massiliense	massiliense		massiliense	massiliense
NZ_FVEK00000000	Mycobacterium abscessus subsp. massiliense strain 309	United Kingdom	WTSI, Pathogen Informatics, Wellcome Trust Sanger Institute, CB10 1SA, United Kingdom	massiliense	11;13;2;10;7;13;2	23	massiliense	massiliense	massiliense		massiliense	massiliense
NZ_FVEL00000000	Mycobacterium abscessus subsp. abscessus strain 311	United Kingdom	WTSI, Pathogen Informatics, Wellcome Trust Sanger Institute, CB10 1SA, United Kingdom	abscessus	3;12;1;8;5;18;3	26	abscessus/bolletii	abscessus	abscessus				abscessus
NZ_FVEM00000000	Mycobacterium abscessus subsp. massiliense strain 312	United Kingdom	WTSI, Pathogen Informatics, Wellcome Trust Sanger Institute, CB10 1SA, United Kingdom	massiliense	11;13;4;9;6;11;8	69	massiliense	massiliense	massiliense			massiliense
NZ_FVEN00000000	Mycobacterium abscessus subsp. massiliense strain 864	Australia	WTSI, Pathogen Informatics, Wellcome Trust Sanger Institute, CB10 1SA, United Kingdom	massiliense	21;13;4;5;new pattern 1;2;16	new ST pattern	massiliense	massiliense	massiliense		massiliense	massiliense
NZ_FVEO00000000	Mycobacterium abscessus subsp. massiliense strain 788	Australia	WTSI, Pathogen Informatics, Wellcome Trust Sanger Institute, CB10 1SA, United Kingdom	massiliense	11;13;2;10;7;13;2	23	massiliense	massiliense	massiliense		massiliense	massiliense
NZ_FVEP00000000	Mycobacterium abscessus subsp. massiliense strain 789	Australia	WTSI, Pathogen Informatics, Wellcome Trust Sanger Institute, CB10 1SA, United Kingdom	massiliense	11;13;2;10;7;13;2	23	massiliense	massiliense	massiliense		massiliense	massiliense
NZ_FVEQ00000000	Mycobacterium abscessus subsp. massiliense strain 863	Australia	WTSI, Pathogen Informatics, Wellcome Trust Sanger Institute, CB10 1SA, United Kingdom	massiliense	21;13;4;5;new pattern 1;2;16	new ST pattern	massiliense	massiliense	massiliense		massiliense	massiliense
NZ_FVER00000000	Mycobacterium abscessus subsp. bolletii strain 753	Australia	WTSI, Pathogen Informatics, Wellcome Trust Sanger Institute, CB10 1SA, United Kingdom	bolletii	17;new pattern 15;5;new pattern 6;10;6;new pattern 3	new ST pattern	abscessus/bolletii	bolletii	bolletii	bolletii
NZ_FVES00000000	Mycobacterium abscessus subsp. massiliense strain 840	Australia	WTSI, Pathogen Informatics, Wellcome Trust Sanger Institute, CB10 1SA, United Kingdom	massiliense	2;14;2;10;6;2;23	new ST pattern	massiliense	massiliense	massiliense		massiliense	massiliense
NZ_FVET00000000	Mycobacterium abscessus subsp. massiliense strain 866	Australia	WTSI, Pathogen Informatics, Wellcome Trust Sanger Institute, CB10 1SA, United Kingdom	massiliense	21;13;4;5;new pattern 1;2;16	new ST pattern	massiliense	massiliense	massiliense		massiliense	massiliense
NZ_FVEU00000000	Mycobacterium abscessus subsp. abscessus strain 320	United Kingdom	WTSI, Pathogen Informatics, Wellcome Trust Sanger Institute, CB10 1SA, United Kingdom	abscessus	3;12;1;3;3;27;10	123	abscessus/bolletii	abscessus	abscessus				abscessus
NZ_FVEV00000000	Mycobacterium abscessus subsp. massiliense strain 865	Australia	WTSI, Pathogen Informatics, Wellcome Trust Sanger Institute, CB10 1SA, United Kingdom	massiliense	21;13;4;5;new pattern 1;2;16	new ST pattern	massiliense	massiliense	massiliense		massiliense	massiliense
NZ_FVEW00000000	Mycobacterium abscessus subsp. massiliense strain 884	Australia	WTSI, Pathogen Informatics, Wellcome Trust Sanger Institute, CB10 1SA, United Kingdom	massiliense	11;13;4;5;7;13;7	new ST pattern	massiliense	massiliense	massiliense		massiliense	massiliense
NZ_FVEX00000000	Mycobacterium abscessus subsp. bolletii strain 316	United Kingdom	WTSI, Pathogen Informatics, Wellcome Trust Sanger Institute, CB10 1SA, United Kingdom	bolletii	26;9;5;15;4;4;8	124	abscessus/bolletii	bolletii	bolletii	bolletii
NZ_FVEY00000000	Mycobacterium abscessus subsp. abscessus strain 887	Australia	WTSI, Pathogen Informatics, Wellcome Trust Sanger Institute, CB10 1SA, United Kingdom	abscessus	3;11;1;3;3;5;10	49	abscessus/bolletii	abscessus	abscessus				abscessus
NZ_FVEZ00000000	Mycobacterium abscessus subsp. massiliense strain 325	United Kingdom	WTSI, Pathogen Informatics, Wellcome Trust Sanger Institute, CB10 1SA, United Kingdom	massiliense	11;13;2;10;7;13;2	23	massiliense	massiliense	massiliense		massiliense	massiliense
NZ_FVFA00000000	Mycobacterium abscessus subsp. bolletii strain 317	United Kingdom	WTSI, Pathogen Informatics, Wellcome Trust Sanger Institute, CB10 1SA, United Kingdom	bolletii	4;9;19;15;9;8;4	119	abscessus/bolletii	bolletii	bolletii	bolletii
NZ_FVFB00000000	Mycobacterium abscessus subsp. abscessus strain 323	United Kingdom	WTSI, Pathogen Informatics, Wellcome Trust Sanger Institute, CB10 1SA, United Kingdom	abscessus	3;28;1;3;3;18;3	120	abscessus/bolletii	abscessus	abscessus				abscessus
NZ_FVFC00000000	Mycobacterium abscessus subsp. bolletii strain 334	United Kingdom	WTSI, Pathogen Informatics, Wellcome Trust Sanger Institute, CB10 1SA, United Kingdom	bolletii	4;9;19;15;9;8;4	119	abscessus/bolletii	bolletii	bolletii	bolletii
NZ_FVFD00000000	Mycobacterium abscessus subsp. abscessus strain 328	United Kingdom	WTSI, Pathogen Informatics, Wellcome Trust Sanger Institute, CB10 1SA, United Kingdom	abscessus	3;12;1;8;5;18;3	26	abscessus/bolletii	abscessus	abscessus				abscessus
NZ_FVFE00000000	Mycobacterium abscessus subsp. massiliense strain 324	United Kingdom	WTSI, Pathogen Informatics, Wellcome Trust Sanger Institute, CB10 1SA, United Kingdom	massiliense	11;13;2;10;7;13;2	23	massiliense	massiliense	massiliense		massiliense	massiliense
NZ_FVFF00000000	Mycobacterium abscessus subsp. massiliense strain 326	United Kingdom	WTSI, Pathogen Informatics, Wellcome Trust Sanger Institute, CB10 1SA, United Kingdom	massiliense	11;13;2;10;7;13;2	23	massiliense	massiliense	massiliense		massiliense	massiliense
NZ_FVFG00000000	Mycobacterium abscessus subsp. bolletii strain 322	United Kingdom	WTSI, Pathogen Informatics, Wellcome Trust Sanger Institute, CB10 1SA, United Kingdom	bolletii	26;9;5;15;4;4;8	124	abscessus/bolletii	bolletii	bolletii	bolletii
NZ_FVFH00000000	Mycobacterium abscessus subsp. abscessus strain 330	United Kingdom	WTSI, Pathogen Informatics, Wellcome Trust Sanger Institute, CB10 1SA, United Kingdom	abscessus	3;12;1;8;5;18;3	26	abscessus/bolletii	abscessus	abscessus				abscessus
NZ_FVFI00000000	Mycobacterium abscessus subsp. massiliense strain 335	United Kingdom	WTSI, Pathogen Informatics, Wellcome Trust Sanger Institute, CB10 1SA, United Kingdom	massiliense	11;13;4;9;6;11;8	69	massiliense	massiliense	massiliense			massiliense
NZ_FVFJ00000000	Mycobacterium abscessus subsp. abscessus strain 332	United Kingdom	WTSI, Pathogen Informatics, Wellcome Trust Sanger Institute, CB10 1SA, United Kingdom	abscessus	3;14;1;3;3;11;1	new ST pattern	abscessus/bolletii	abscessus	abscessus				abscessus
NZ_FVFK00000000	Mycobacterium abscessus subsp. bolletii strain 754	Australia	WTSI, Pathogen Informatics, Wellcome Trust Sanger Institute, CB10 1SA, United Kingdom	bolletii	17;new pattern 15;5;new pattern 6;10;6;new pattern 3	new ST pattern	abscessus/bolletii	bolletii	bolletii	bolletii
NZ_FVFL00000000	Mycobacterium abscessus subsp. abscessus strain 880	Australia	WTSI, Pathogen Informatics, Wellcome Trust Sanger Institute, CB10 1SA, United Kingdom	abscessus	3;1;1;3;5;1;1	new ST pattern	abscessus/bolletii	abscessus	abscessus				abscessus
NZ_FVFM00000000	Mycobacterium abscessus subsp. massiliense strain 867	Australia	WTSI, Pathogen Informatics, Wellcome Trust Sanger Institute, CB10 1SA, United Kingdom	massiliense	21;13;4;5;new pattern 1;2;16	new ST pattern	massiliense	massiliense	massiliense		massiliense	massiliense
NZ_FVFN00000000	Mycobacterium abscessus subsp. massiliense strain 790	Australia	WTSI, Pathogen Informatics, Wellcome Trust Sanger Institute, CB10 1SA, United Kingdom	massiliense	11;13;2;10;7;13;2	23	massiliense	massiliense	massiliense		massiliense	massiliense
NZ_FVFO00000000	Mycobacterium abscessus subsp. abscessus strain 341	United Kingdom	WTSI, Pathogen Informatics, Wellcome Trust Sanger Institute, CB10 1SA, United Kingdom	abscessus	3;1;1;3;3;3;10	20	abscessus/bolletii	abscessus	abscessus				abscessus
NZ_FVFP00000000	Mycobacterium abscessus subsp. massiliense strain 1117	Australia	WTSI, Pathogen Informatics, Wellcome Trust Sanger Institute, CB10 1SA, United Kingdom	massiliense	11;13;4;5;7;13;7	new ST pattern	massiliense	massiliense	massiliense		massiliense	massiliense
NZ_FVFQ00000000	Mycobacterium abscessus subsp. massiliense strain 359	United Kingdom	WTSI, Pathogen Informatics, Wellcome Trust Sanger Institute, CB10 1SA, United Kingdom	massiliense	11;13;2;10;7;13;2	23	massiliense	massiliense	massiliense		massiliense	massiliense
NZ_FVFR00000000	Mycobacterium abscessus subsp. abscessus strain 350	United Kingdom	WTSI, Pathogen Informatics, Wellcome Trust Sanger Institute, CB10 1SA, United Kingdom	abscessus	3;12;1;8;5;18;3	26	abscessus/bolletii	abscessus	abscessus				abscessus
NZ_FVFS00000000	Mycobacterium abscessus subsp. abscessus strain 358	United Kingdom	WTSI, Pathogen Informatics, Wellcome Trust Sanger Institute, CB10 1SA, United Kingdom	abscessus	3;12;1;8;5;18;3	26	abscessus/bolletii	abscessus	abscessus				abscessus
NZ_FVFT00000000	Mycobacterium abscessus subsp. massiliense strain 356	United Kingdom	WTSI, Pathogen Informatics, Wellcome Trust Sanger Institute, CB10 1SA, United Kingdom	massiliense	2;2;2;2;2;2;2	2	massiliense	massiliense	massiliense		massiliense	massiliense
NZ_FVFU00000000	Mycobacterium abscessus subsp. bolletii strain 342	United Kingdom	WTSI, Pathogen Informatics, Wellcome Trust Sanger Institute, CB10 1SA, United Kingdom	bolletii	26;9;5;15;4;4;8	124	abscessus/bolletii	bolletii	bolletii	bolletii
NZ_FVFV00000000	Mycobacterium abscessus subsp. massiliense strain 360	United Kingdom	WTSI, Pathogen Informatics, Wellcome Trust Sanger Institute, CB10 1SA, United Kingdom	massiliense	11;13;2;10;7;13;2	23	massiliense	massiliense	massiliense		massiliense	massiliense
NZ_FVFW00000000	Mycobacterium abscessus subsp. bolletii strain 363	United Kingdom	WTSI, Pathogen Informatics, Wellcome Trust Sanger Institute, CB10 1SA, United Kingdom	bolletii	4;9;19;15;9;8;4	119	abscessus/bolletii	bolletii	bolletii	bolletii
NZ_FVFX00000000	Mycobacterium abscessus subsp. abscessus strain 364	United Kingdom	WTSI, Pathogen Informatics, Wellcome Trust Sanger Institute, CB10 1SA, United Kingdom	abscessus	3;12;1;8;5;18;3	26	abscessus/bolletii	abscessus	abscessus				abscessus
NZ_FVFY00000000	Mycobacterium abscessus subsp. bolletii strain 366	United Kingdom	WTSI, Pathogen Informatics, Wellcome Trust Sanger Institute, CB10 1SA, United Kingdom	bolletii	4;29;19;15;4;4;11	new ST pattern	abscessus/bolletii	bolletii	bolletii	bolletii
NZ_FVFZ00000000	Mycobacterium abscessus subsp. bolletii strain 344	United Kingdom	WTSI, Pathogen Informatics, Wellcome Trust Sanger Institute, CB10 1SA, United Kingdom	bolletii	4;9;19;15;9;8;4	119	abscessus/bolletii	bolletii	bolletii	bolletii
NZ_FVGA00000000	Mycobacterium abscessus subsp. massiliense strain 346	United Kingdom	WTSI, Pathogen Informatics, Wellcome Trust Sanger Institute, CB10 1SA, United Kingdom	massiliense	11;13;2;10;7;13;2	23	massiliense	massiliense	massiliense		massiliense	massiliense
NZ_FVGB00000000	Mycobacterium abscessus subsp. massiliense strain 347	United Kingdom	WTSI, Pathogen Informatics, Wellcome Trust Sanger Institute, CB10 1SA, United Kingdom	massiliense	11;20;4;10;8;13;2	34	massiliense	massiliense	massiliense		massiliense	massiliense
NZ_FVGC00000000	Mycobacterium abscessus subsp. abscessus strain 337	United Kingdom	WTSI, Pathogen Informatics, Wellcome Trust Sanger Institute, CB10 1SA, United Kingdom	abscessus	3;12;1;8;5;18;3	26	abscessus/bolletii	abscessus	abscessus				abscessus
NZ_FVGD00000000	Mycobacterium abscessus subsp. massiliense strain 75	United Kingdom	WTSI, Pathogen Informatics, Wellcome Trust Sanger Institute, CB10 1SA, United Kingdom	abscessus	11;20;4;10;8;13;2	34	massiliense	massiliense	massiliense		massiliense	massiliense
NZ_FVGE00000000	Mycobacterium abscessus subsp. massiliense strain 797	Australia	WTSI, Pathogen Informatics, Wellcome Trust Sanger Institute, CB10 1SA, United Kingdom	massiliense	11;13;2;10;7;13;2	23	massiliense	massiliense	massiliense		massiliense	massiliense
NZ_FVGF00000000	Mycobacterium abscessus subsp. massiliense strain 798	Australia	WTSI, Pathogen Informatics, Wellcome Trust Sanger Institute, CB10 1SA, United Kingdom	massiliense	11;13;2;10;7;13;2	23	massiliense	massiliense	massiliense		massiliense	massiliense
NZ_FVGG00000000	Mycobacterium abscessus subsp. abscessus strain 914	United Kingdom	WTSI, Pathogen Informatics, Wellcome Trust Sanger Institute, CB10 1SA, United Kingdom	abscessus	1;1;1;1;1;1;1	1	abscessus/bolletii	abscessus	abscessus				abscessus
NZ_FVGH00000000	Mycobacterium abscessus subsp. abscessus strain 852	Australia	WTSI, Pathogen Informatics, Wellcome Trust Sanger Institute, CB10 1SA, United Kingdom	abscessus	1;1;1;1;1;1;1	1	abscessus/bolletii	abscessus	abscessus				abscessus
NZ_FVGI00000000	Mycobacterium abscessus subsp. abscessus strain 915	United Kingdom	WTSI, Pathogen Informatics, Wellcome Trust Sanger Institute, CB10 1SA, United Kingdom	abscessus	1;1;1;1;1;1;1	1	abscessus/bolletii	abscessus	abscessus				abscessus
NZ_FVGJ00000000	Mycobacterium abscessus subsp. abscessus strain 913	United Kingdom	WTSI, Pathogen Informatics, Wellcome Trust Sanger Institute, CB10 1SA, United Kingdom	abscessus	1;1;1;1;1;1;1	1	abscessus/bolletii	abscessus	abscessus				abscessus
NZ_FVGK00000000	Mycobacterium abscessus subsp. massiliense strain 919	United Kingdom	WTSI, Pathogen Informatics, Wellcome Trust Sanger Institute, CB10 1SA, United Kingdom	abscessus	11;20;4;10;8;13;2	34	massiliense	massiliense	massiliense		massiliense	massiliense
NZ_FVGL00000000	Mycobacterium abscessus subsp. abscessus strain 851	Australia	WTSI, Pathogen Informatics, Wellcome Trust Sanger Institute, CB10 1SA, United Kingdom	abscessus	1;1;1;1;1;1;1	1	abscessus/bolletii	abscessus	abscessus				abscessus
NZ_FVGM00000000	Mycobacterium abscessus subsp. massiliense strain 885	Australia	WTSI, Pathogen Informatics, Wellcome Trust Sanger Institute, CB10 1SA, United Kingdom	massiliense	11;13;4;5;7;13;7	new ST pattern	massiliense	massiliense	massiliense		massiliense	massiliense
NZ_FVGN00000000	Mycobacterium abscessus subsp. massiliense strain 868	Australia	WTSI, Pathogen Informatics, Wellcome Trust Sanger Institute, CB10 1SA, United Kingdom	massiliense	21;13;4;5;new pattern 1;2;16	new ST pattern	massiliense	massiliense	massiliense		massiliense	massiliense
NZ_FVGO00000000	Mycobacterium abscessus subsp. abscessus strain 908	United Kingdom	WTSI, Pathogen Informatics, Wellcome Trust Sanger Institute, CB10 1SA, United Kingdom	abscessus	3;12;1;3;3;3;10	122	abscessus/bolletii	abscessus	abscessus				abscessus
NZ_FVGP00000000	Mycobacterium abscessus subsp. abscessus strain 910	United Kingdom	WTSI, Pathogen Informatics, Wellcome Trust Sanger Institute, CB10 1SA, United Kingdom	abscessus	1;1;1;1;1;1;1	1	abscessus/bolletii	abscessus	abscessus				abscessus
NZ_FVGQ00000000	Mycobacterium abscessus subsp. abscessus strain 916	United Kingdom	WTSI, Pathogen Informatics, Wellcome Trust Sanger Institute, CB10 1SA, United Kingdom	abscessus	7;12;1;8;5;6;1	new ST pattern	abscessus/bolletii	abscessus	abscessus				abscessus
NZ_FVGR00000000	Mycobacterium abscessus subsp. massiliense strain 925	United Kingdom	WTSI, Pathogen Informatics, Wellcome Trust Sanger Institute, CB10 1SA, United Kingdom	massiliense	11;13;2;10;7;13;2	23	massiliense	massiliense	massiliense		massiliense	massiliense
NZ_FVGS00000000	Mycobacterium abscessus subsp. massiliense strain 922	United Kingdom	WTSI, Pathogen Informatics, Wellcome Trust Sanger Institute, CB10 1SA, United Kingdom	massiliense	11;13;2;10;7;13;2	23	massiliense	massiliense	massiliense		massiliense	massiliense
NZ_FVGT00000000	Mycobacterium abscessus subsp. bolletii strain 920	United Kingdom	WTSI, Pathogen Informatics, Wellcome Trust Sanger Institute, CB10 1SA, United Kingdom	bolletii	4;9;25;15;9;8;22	new ST pattern	abscessus/bolletii	bolletii	bolletii	bolletii
NZ_FVGU00000000	Mycobacterium abscessus subsp. massiliense strain 924	United Kingdom	WTSI, Pathogen Informatics, Wellcome Trust Sanger Institute, CB10 1SA, United Kingdom	massiliense	11;13;2;10;7;13;2	23	massiliense	massiliense	massiliense		massiliense	massiliense
NZ_FVGV00000000	Mycobacterium abscessus subsp. massiliense strain 926	United Kingdom	WTSI, Pathogen Informatics, Wellcome Trust Sanger Institute, CB10 1SA, United Kingdom	abscessus	11;20;4;10;8;13;2	34	massiliense	massiliense	massiliense		massiliense	massiliense
NZ_FVGW00000000	Mycobacterium abscessus subsp. massiliense strain 911	United Kingdom	WTSI, Pathogen Informatics, Wellcome Trust Sanger Institute, CB10 1SA, United Kingdom	massiliense	11;13;4;9;6;11;11	37	massiliense	abscessus	massiliense			massiliense
NZ_FVGX00000000	Mycobacterium abscessus subsp. abscessus strain 372	United Kingdom	WTSI, Pathogen Informatics, Wellcome Trust Sanger Institute, CB10 1SA, United Kingdom	abscessus	3;14;1;3;3;11;1	new ST pattern	abscessus/bolletii	abscessus	abscessus				abscessus
NZ_FVGY00000000	Mycobacterium abscessus subsp. massiliense strain 368	United Kingdom	WTSI, Pathogen Informatics, Wellcome Trust Sanger Institute, CB10 1SA, United Kingdom	massiliense	11;11;1;5;12;13;1	new ST pattern	massiliense	massiliense	massiliense		massiliense	massiliense
NZ_FVGZ00000000	Mycobacterium abscessus subsp. abscessus strain 370	United Kingdom	WTSI, Pathogen Informatics, Wellcome Trust Sanger Institute, CB10 1SA, United Kingdom	abscessus	3;1;1;3;3;3;10	20	abscessus/bolletii	abscessus	abscessus				abscessus
NZ_FVHA00000000	Mycobacterium abscessus subsp. abscessus strain 1124	United Kingdom	WTSI, Pathogen Informatics, Wellcome Trust Sanger Institute, CB10 1SA, United Kingdom	abscessus	1;1;1;1;1;1;1	1	abscessus/bolletii	abscessus	abscessus				abscessus
NZ_FVHB00000000	Mycobacterium abscessus subsp. abscessus strain 384	United Kingdom	WTSI, Pathogen Informatics, Wellcome Trust Sanger Institute, CB10 1SA, United Kingdom	abscessus	1;1;1;1;1;1;1	1	abscessus/bolletii	abscessus	abscessus				abscessus
NZ_FVHC00000000	Mycobacterium abscessus subsp. abscessus strain 378	United Kingdom	WTSI, Pathogen Informatics, Wellcome Trust Sanger Institute, CB10 1SA, United Kingdom	abscessus	3;28;1;3;3;18;3	120	abscessus/bolletii	abscessus	abscessus				abscessus
NZ_FVHD00000000	Mycobacterium abscessus subsp. bolletii strain 390	United Kingdom	WTSI, Pathogen Informatics, Wellcome Trust Sanger Institute, CB10 1SA, United Kingdom	bolletii	4;9;19;15;9;8;4	119	abscessus/bolletii	bolletii	bolletii	bolletii
NZ_FVHF00000000	Mycobacterium abscessus subsp. abscessus strain 74	United Kingdom	WTSI, Pathogen Informatics, Wellcome Trust Sanger Institute, CB10 1SA, United Kingdom	abscessus	7;12;1;8;5;6;1	new ST pattern	abscessus/bolletii	abscessus	abscessus				abscessus
NZ_FVHH00000000	Mycobacterium abscessus subsp. abscessus strain 917	United Kingdom	WTSI, Pathogen Informatics, Wellcome Trust Sanger Institute, CB10 1SA, United Kingdom	abscessus	3;12;1;8;5;18;3	26	abscessus/bolletii	abscessus	abscessus				abscessus
NZ_FVHI00000000	Mycobacterium abscessus subsp. abscessus strain 381	United Kingdom	WTSI, Pathogen Informatics, Wellcome Trust Sanger Institute, CB10 1SA, United Kingdom	abscessus	3;14;1;3;3;11;1	new ST pattern	abscessus/bolletii	abscessus	abscessus				abscessus
NZ_FVHJ00000000	Mycobacterium abscessus subsp. massiliense strain 76	United Kingdom	WTSI, Pathogen Informatics, Wellcome Trust Sanger Institute, CB10 1SA, United Kingdom	massiliense	11;13;2;10;7;13;2	23	massiliense	massiliense	massiliense		massiliense	massiliense
NZ_FVHK00000000	Mycobacterium abscessus subsp. bolletii strain 377	United Kingdom	WTSI, Pathogen Informatics, Wellcome Trust Sanger Institute, CB10 1SA, United Kingdom	bolletii	26;9;5;15;4;4;8	124	abscessus/bolletii	bolletii	bolletii	bolletii
NZ_FVHL00000000	Mycobacterium abscessus subsp. massiliense strain 799	Australia	WTSI, Pathogen Informatics, Wellcome Trust Sanger Institute, CB10 1SA, United Kingdom	massiliense	11;13;2;10;7;13;2	23	massiliense	massiliense	massiliense		massiliense	massiliense
NZ_FVHM00000000	Mycobacterium abscessus subsp. abscessus strain 853	Australia	WTSI, Pathogen Informatics, Wellcome Trust Sanger Institute, CB10 1SA, United Kingdom	abscessus	1;1;1;1;1;1;1	1	abscessus/bolletii	abscessus	abscessus				abscessus
NZ_FVHN00000000	Mycobacterium abscessus subsp. massiliense strain 1091	Australia	WTSI, Pathogen Informatics, Wellcome Trust Sanger Institute, CB10 1SA, United Kingdom	massiliense	11;13;4;5;7;13;7	new ST pattern	massiliense	massiliense	massiliense		massiliense	massiliense
NZ_FVHO00000000	Mycobacterium abscessus subsp. massiliense strain 59	United Kingdom	WTSI, Pathogen Informatics, Wellcome Trust Sanger Institute, CB10 1SA, United Kingdom	massiliense	11;13;4;9;6;11;8	69	massiliense	massiliense	massiliense			massiliense
NZ_FVHP00000000	Mycobacterium abscessus subsp. abscessus strain 829	Australia	WTSI, Pathogen Informatics, Wellcome Trust Sanger Institute, CB10 1SA, United Kingdom	abscessus	19;23;new pattern 3;8;5;3;5	new ST pattern	abscessus/bolletii	abscessus	abscessus				abscessus
NZ_FVHQ00000000	Mycobacterium abscessus subsp. massiliense strain 939	United Kingdom	WTSI, Pathogen Informatics, Wellcome Trust Sanger Institute, CB10 1SA, United Kingdom	massiliense	11;13;2;10;7;13;2	23	massiliense	massiliense	massiliense		massiliense	massiliense
NZ_FVHR00000000	Mycobacterium abscessus subsp. abscessus strain 941	United Kingdom	WTSI, Pathogen Informatics, Wellcome Trust Sanger Institute, CB10 1SA, United Kingdom	abscessus	7;1;1;8;5;6;1	18	abscessus/bolletii	abscessus	abscessus				abscessus
NZ_FVHS00000000	Mycobacterium abscessus subsp. abscessus strain 937	United Kingdom	WTSI, Pathogen Informatics, Wellcome Trust Sanger Institute, CB10 1SA, United Kingdom	abscessus	1;1;1;1;1;1;1	1	abscessus/bolletii	abscessus	abscessus				abscessus
NZ_FVHT00000000	Mycobacterium abscessus subsp. massiliense strain 943	United Kingdom	WTSI, Pathogen Informatics, Wellcome Trust Sanger Institute, CB10 1SA, United Kingdom	massiliense	11;13;4;9;6;11;8	69	massiliense	massiliense	massiliense			massiliense
NZ_FVHU00000000	Mycobacterium abscessus subsp. massiliense strain 886	Australia	WTSI, Pathogen Informatics, Wellcome Trust Sanger Institute, CB10 1SA, United Kingdom	massiliense	11;13;4;5;7;13;7	new ST pattern	massiliense	massiliense	massiliense		massiliense	massiliense
NZ_FVHV00000000	Mycobacterium abscessus subsp. bolletii strain 934	United Kingdom	WTSI, Pathogen Informatics, Wellcome Trust Sanger Institute, CB10 1SA, United Kingdom	bolletii	4;9;25;15;9;8;22	new ST pattern	abscessus/bolletii	bolletii	bolletii	bolletii
NZ_FVHW00000000	Mycobacterium abscessus subsp. abscessus strain 935	United Kingdom	WTSI, Pathogen Informatics, Wellcome Trust Sanger Institute, CB10 1SA, United Kingdom	abscessus	3;12;1;8;5;18;3	26	abscessus/bolletii	abscessus	abscessus				abscessus
NZ_FVHX00000000	Mycobacterium abscessus subsp. massiliense strain 938	United Kingdom	WTSI, Pathogen Informatics, Wellcome Trust Sanger Institute, CB10 1SA, United Kingdom	massiliense	11;13;2;10;7;13;2	23	massiliense	massiliense	massiliense		massiliense	massiliense
NZ_FVHY00000000	Mycobacterium abscessus subsp. bolletii strain 933	United Kingdom	WTSI, Pathogen Informatics, Wellcome Trust Sanger Institute, CB10 1SA, United Kingdom	bolletii	4;9;25;15;9;8;22	new ST pattern	abscessus/bolletii	bolletii	bolletii	bolletii
NZ_FVHZ00000000	Mycobacterium abscessus subsp. massiliense strain 940	United Kingdom	WTSI, Pathogen Informatics, Wellcome Trust Sanger Institute, CB10 1SA, United Kingdom	massiliense	11;13;2;10;7;13;2	23	massiliense	massiliense	massiliense		massiliense	massiliense
NZ_FVIA00000000	Mycobacterium abscessus subsp. massiliense strain 950	United Kingdom	WTSI, Pathogen Informatics, Wellcome Trust Sanger Institute, CB10 1SA, United Kingdom	massiliense	11;13;2;10;7;13;2	23	massiliense	massiliense	massiliense		massiliense	massiliense
NZ_FVIB00000000	Mycobacterium abscessus subsp. massiliense strain 932	United Kingdom	WTSI, Pathogen Informatics, Wellcome Trust Sanger Institute, CB10 1SA, United Kingdom	massiliense	11;14;4;24;6;2;16	117	massiliense	massiliense	massiliense		massiliense	massiliense
NZ_FVIC00000000	Mycobacterium abscessus subsp. massiliense strain 945	United Kingdom	WTSI, Pathogen Informatics, Wellcome Trust Sanger Institute, CB10 1SA, United Kingdom	massiliense	11;13;2;10;7;13;2	23	massiliense	massiliense	massiliense		massiliense	massiliense
NZ_FVID00000000	Mycobacterium abscessus subsp. bolletii strain 946	United Kingdom	WTSI, Pathogen Informatics, Wellcome Trust Sanger Institute, CB10 1SA, United Kingdom	bolletii	4;9;25;15;9;8;22	new ST pattern	abscessus/bolletii	bolletii	bolletii	bolletii
NZ_FVIE00000000	Mycobacterium abscessus subsp. massiliense strain 947	United Kingdom	WTSI, Pathogen Informatics, Wellcome Trust Sanger Institute, CB10 1SA, United Kingdom	massiliense	11;13;2;10;7;13;2	23	massiliense	massiliense	massiliense		massiliense	massiliense
NZ_FVIF00000000	Mycobacterium abscessus subsp. bolletii strain 927	United Kingdom	WTSI, Pathogen Informatics, Wellcome Trust Sanger Institute, CB10 1SA, United Kingdom	bolletii	17;22;15;15;new pattern 9;8;11	new ST pattern	abscessus/bolletii	bolletii	bolletii	bolletii
NZ_FVIG00000000	Mycobacterium abscessus subsp. massiliense strain 948	United Kingdom	WTSI, Pathogen Informatics, Wellcome Trust Sanger Institute, CB10 1SA, United Kingdom	massiliense	11;13;2;10;7;13;2	23	massiliense	massiliense	massiliense		massiliense	massiliense
NZ_FVIH00000000	Mycobacterium abscessus subsp. massiliense strain 392	United Kingdom	WTSI, Pathogen Informatics, Wellcome Trust Sanger Institute, CB10 1SA, United Kingdom	massiliense	11;13;2;10;7;13;2	23	massiliense	massiliense	massiliense		massiliense	massiliense
NZ_FVII00000000	Mycobacterium abscessus subsp. massiliense strain 928	United Kingdom	WTSI, Pathogen Informatics, Wellcome Trust Sanger Institute, CB10 1SA, United Kingdom	massiliense	11;13;2;10;7;13;2	23	massiliense	massiliense	massiliense		massiliense	massiliense
NZ_FVIJ00000000	Mycobacterium abscessus subsp. bolletii strain 405	United Kingdom	WTSI, Pathogen Informatics, Wellcome Trust Sanger Institute, CB10 1SA, United Kingdom	bolletii	4;9;19;15;9;8;4	119	abscessus/bolletii	bolletii	bolletii	bolletii
NZ_FVIK00000000	Mycobacterium abscessus subsp. abscessus strain 409	United Kingdom	WTSI, Pathogen Informatics, Wellcome Trust Sanger Institute, CB10 1SA, United Kingdom	abscessus	3;11;1;3;3;5;10	49	abscessus/bolletii	abscessus	abscessus				abscessus
NZ_FVIL00000000	Mycobacterium abscessus subsp. abscessus strain 407	United Kingdom	WTSI, Pathogen Informatics, Wellcome Trust Sanger Institute, CB10 1SA, United Kingdom	abscessus	3;28;1;3;3;18;3	120	abscessus/bolletii	abscessus	abscessus				abscessus
NZ_FVIM00000000	Mycobacterium abscessus subsp. abscessus strain 415	United Kingdom	WTSI, Pathogen Informatics, Wellcome Trust Sanger Institute, CB10 1SA, United Kingdom	abscessus	1;1;1;1;1;1;1	1	abscessus/bolletii	abscessus	abscessus				abscessus
NZ_FVIN00000000	Mycobacterium abscessus subsp. massiliense strain 416	United Kingdom	WTSI, Pathogen Informatics, Wellcome Trust Sanger Institute, CB10 1SA, United Kingdom	massiliense	11;13;2;10;1;13;2	48	massiliense	massiliense	massiliense		massiliense
NZ_FVIO00000000	Mycobacterium abscessus subsp. abscessus strain 420	United Kingdom	WTSI, Pathogen Informatics, Wellcome Trust Sanger Institute, CB10 1SA, United Kingdom	abscessus	3;11;1;3;3;12;3	77	abscessus/bolletii	abscessus	abscessus				abscessus
NZ_FVIP00000000	Mycobacterium abscessus subsp. massiliense strain 396	United Kingdom	WTSI, Pathogen Informatics, Wellcome Trust Sanger Institute, CB10 1SA, United Kingdom	massiliense	11;13;2;10;7;13;2	23	massiliense	massiliense	massiliense		massiliense	massiliense
NZ_FVIQ00000000	Mycobacterium abscessus subsp. abscessus strain 403	United Kingdom	WTSI, Pathogen Informatics, Wellcome Trust Sanger Institute, CB10 1SA, United Kingdom	abscessus	3;12;1;8;5;18;3	26	abscessus/bolletii	abscessus	abscessus				abscessus
NZ_FVIS00000000	Mycobacterium abscessus subsp. abscessus strain 404	United Kingdom	WTSI, Pathogen Informatics, Wellcome Trust Sanger Institute, CB10 1SA, United Kingdom	abscessus	3;12;1;8;5;18;3	26	abscessus/bolletii	abscessus	abscessus				abscessus
NZ_FVIT00000000	Mycobacterium abscessus subsp. abscessus strain 52	United Kingdom	WTSI, Pathogen Informatics, Wellcome Trust Sanger Institute, CB10 1SA, United Kingdom	abscessus	1;1;1;1;1;1;1	1	abscessus/bolletii	abscessus	abscessus				abscessus
NZ_FVIU00000000	Mycobacterium abscessus subsp. abscessus strain 53	United Kingdom	WTSI, Pathogen Informatics, Wellcome Trust Sanger Institute, CB10 1SA, United Kingdom	abscessus	1;1;1;1;1;1;1	1	abscessus/bolletii	abscessus	abscessus				abscessus
NZ_FVIV00000000	Mycobacterium abscessus subsp. abscessus strain 77	United Kingdom	WTSI, Pathogen Informatics, Wellcome Trust Sanger Institute, CB10 1SA, United Kingdom	abscessus	5;12;1;new pattern 7;5;11;1	new ST pattern	abscessus/bolletii	abscessus	abscessus				abscessus
NZ_FVIW00000000	Mycobacterium abscessus subsp. abscessus strain 766	Australia	WTSI, Pathogen Informatics, Wellcome Trust Sanger Institute, CB10 1SA, United Kingdom	abscessus	20;12;1;19;5;11;3	58	abscessus/bolletii	abscessus	abscessus				abscessus
NZ_FVIX00000000	Mycobacterium abscessus subsp. abscessus strain 78	United Kingdom	WTSI, Pathogen Informatics, Wellcome Trust Sanger Institute, CB10 1SA, United Kingdom	abscessus	5;12;1;new pattern 7;5;11;1	new ST pattern	abscessus/bolletii	abscessus	abscessus				abscessus
NZ_FVIY00000000	Mycobacterium abscessus subsp. massiliense strain 873	Australia	WTSI, Pathogen Informatics, Wellcome Trust Sanger Institute, CB10 1SA, United Kingdom	massiliense	11;13;2;10;7;13;2	23	massiliense	massiliense	massiliense		massiliense	massiliense
NZ_FVIZ00000000	Mycobacterium abscessus subsp. massiliense strain 958	United Kingdom	WTSI, Pathogen Informatics, Wellcome Trust Sanger Institute, CB10 1SA, United Kingdom	massiliense	11;13;2;10;7;13;2	23	massiliense	massiliense	massiliense		massiliense	massiliense
NZ_FVJA00000000	Mycobacterium abscessus subsp. abscessus strain 966	United Kingdom	WTSI, Pathogen Informatics, Wellcome Trust Sanger Institute, CB10 1SA, United Kingdom	abscessus	1;1;1;1;1;1;1	1	abscessus/bolletii	abscessus	abscessus				abscessus
NZ_FVJB00000000	Mycobacterium abscessus subsp. abscessus strain 956	United Kingdom	WTSI, Pathogen Informatics, Wellcome Trust Sanger Institute, CB10 1SA, United Kingdom	abscessus	3;12;1;8;5;18;3	26	abscessus/bolletii	abscessus	abscessus				abscessus
NZ_FVJC00000000	Mycobacterium abscessus subsp. abscessus strain 831	Australia	WTSI, Pathogen Informatics, Wellcome Trust Sanger Institute, CB10 1SA, United Kingdom	abscessus	19;23;new pattern 3;8;5;3;5	new ST pattern	abscessus/bolletii	abscessus	abscessus				abscessus
NZ_FVJD00000000	Mycobacterium abscessus subsp. massiliense strain 953	United Kingdom	WTSI, Pathogen Informatics, Wellcome Trust Sanger Institute, CB10 1SA, United Kingdom	massiliense	11;13;2;10;7;13;2	23	massiliense	massiliense	massiliense		massiliense	massiliense
NZ_FVJE00000000	Mycobacterium abscessus subsp. bolletii strain 959	United Kingdom	WTSI, Pathogen Informatics, Wellcome Trust Sanger Institute, CB10 1SA, United Kingdom	bolletii	4;9;19;15;9;8;4	119	abscessus/bolletii	bolletii	bolletii	bolletii
NZ_FVJF00000000	Mycobacterium abscessus subsp. abscessus strain 79	United Kingdom	WTSI, Pathogen Informatics, Wellcome Trust Sanger Institute, CB10 1SA, United Kingdom	abscessus	5;12;1;new pattern 7;5;11;1	new ST pattern	abscessus/bolletii	abscessus	abscessus				abscessus
NZ_FVJG00000000	Mycobacterium abscessus subsp. abscessus strain 877	Australia	WTSI, Pathogen Informatics, Wellcome Trust Sanger Institute, CB10 1SA, United Kingdom	abscessus	3;11;1;3;3;5;10	49	abscessus/bolletii	abscessus	abscessus				abscessus
NZ_FVJH00000000	Mycobacterium abscessus subsp. abscessus strain 1089	Australia	WTSI, Pathogen Informatics, Wellcome Trust Sanger Institute, CB10 1SA, United Kingdom	abscessus	1;1;1;1;1;1;1	1	abscessus/bolletii	abscessus	abscessus				abscessus
NZ_FVJI00000000	Mycobacterium abscessus subsp. massiliense strain 871	Australia	WTSI, Pathogen Informatics, Wellcome Trust Sanger Institute, CB10 1SA, United Kingdom	massiliense	21;13;4;5;new pattern 1;2;16	new ST pattern	massiliense	massiliense	massiliense		massiliense	massiliense
NZ_FVJJ00000000	Mycobacterium abscessus subsp. massiliense strain 870	Australia	WTSI, Pathogen Informatics, Wellcome Trust Sanger Institute, CB10 1SA, United Kingdom	massiliense	21;13;4;5;new pattern 1;2;16	new ST pattern	massiliense	massiliense	massiliense		massiliense	massiliense
NZ_FVJK00000000	Mycobacterium abscessus subsp. massiliense strain 960	United Kingdom	WTSI, Pathogen Informatics, Wellcome Trust Sanger Institute, CB10 1SA, United Kingdom	massiliense	11;13;4;9;6;11;8	69	massiliense	massiliense	massiliense			massiliense
NZ_FVJL00000000	Mycobacterium abscessus subsp. abscessus strain 962	United Kingdom	WTSI, Pathogen Informatics, Wellcome Trust Sanger Institute, CB10 1SA, United Kingdom	abscessus	1;1;1;1;1;1;1	1	abscessus/bolletii	abscessus	abscessus				abscessus
NZ_FVJM00000000	Mycobacterium abscessus subsp. abscessus strain 964	United Kingdom	WTSI, Pathogen Informatics, Wellcome Trust Sanger Institute, CB10 1SA, United Kingdom	abscessus	1;1;1;1;1;1;1	1	abscessus/bolletii	abscessus	abscessus				abscessus
NZ_FVJN00000000	Mycobacterium abscessus subsp. massiliense strain 967	United Kingdom	WTSI, Pathogen Informatics, Wellcome Trust Sanger Institute, CB10 1SA, United Kingdom	massiliense	11;13;4;9;6;11;8	69	massiliense	massiliense	massiliense			massiliense
NZ_FVJO00000000	Mycobacterium abscessus subsp. massiliense strain 971	United Kingdom	WTSI, Pathogen Informatics, Wellcome Trust Sanger Institute, CB10 1SA, United Kingdom	massiliense	11;13;2;10;7;13;2	23	massiliense	massiliense	massiliense		massiliense	massiliense
NZ_FVJP00000000	Mycobacterium abscessus subsp. abscessus strain 970	United Kingdom	WTSI, Pathogen Informatics, Wellcome Trust Sanger Institute, CB10 1SA, United Kingdom	abscessus	7;5;1;8;5;6;1	33	abscessus/bolletii	abscessus	abscessus				abscessus
NZ_FVJQ00000000	Mycobacterium abscessus subsp. massiliense strain 969	United Kingdom	WTSI, Pathogen Informatics, Wellcome Trust Sanger Institute, CB10 1SA, United Kingdom	massiliense	11;13;2;10;7;13;2	23	massiliense	massiliense	massiliense		massiliense	massiliense
NZ_FVJR00000000	Mycobacterium abscessus subsp. abscessus strain 975	United Kingdom	WTSI, Pathogen Informatics, Wellcome Trust Sanger Institute, CB10 1SA, United Kingdom	abscessus	3;12;1;8;5;18;3	26	abscessus/bolletii	abscessus	abscessus				abscessus
NZ_FVJS00000000	Mycobacterium abscessus subsp. massiliense strain 1093	Australia	WTSI, Pathogen Informatics, Wellcome Trust Sanger Institute, CB10 1SA, United Kingdom	massiliense	11;13;4;5;7;13;7	new ST pattern	massiliense	massiliense	massiliense		massiliense	massiliense
NZ_FVJT00000000	Mycobacterium abscessus subsp. massiliense strain 974	United Kingdom	WTSI, Pathogen Informatics, Wellcome Trust Sanger Institute, CB10 1SA, United Kingdom	massiliense	2;2;2;2;2;2;2	2	massiliense	massiliense	massiliense		massiliense	massiliense
NZ_FVJU00000000	Mycobacterium abscessus subsp. massiliense strain 1094	Australia	WTSI, Pathogen Informatics, Wellcome Trust Sanger Institute, CB10 1SA, United Kingdom	massiliense	11;13;4;5;7;13;7	new ST pattern	massiliense	massiliense	massiliense		massiliense	massiliense
NZ_FVJV00000000	Mycobacterium abscessus subsp. massiliense strain 1118	Australia	WTSI, Pathogen Informatics, Wellcome Trust Sanger Institute, CB10 1SA, United Kingdom	massiliense	11;13;2;10;7;13;2	23	massiliense	massiliense	massiliense		massiliense	massiliense
NZ_FVJW00000000	Mycobacterium abscessus subsp. abscessus strain 426	United Kingdom	WTSI, Pathogen Informatics, Wellcome Trust Sanger Institute, CB10 1SA, United Kingdom	abscessus	1;1;1;1;1;1;1	1	abscessus/bolletii	abscessus	abscessus				abscessus
NZ_FVJX00000000	Mycobacterium abscessus subsp. abscessus strain 439	United Kingdom	WTSI, Pathogen Informatics, Wellcome Trust Sanger Institute, CB10 1SA, United Kingdom	abscessus	3;12;1;3;3;3;10	122	abscessus/bolletii	abscessus	abscessus				abscessus
NZ_FVJY00000000	Mycobacterium abscessus subsp. abscessus strain 1122	Australia	WTSI, Pathogen Informatics, Wellcome Trust Sanger Institute, CB10 1SA, United Kingdom	abscessus	19;23;new pattern 3;8;5;3;5	new ST pattern	abscessus/bolletii	abscessus	abscessus				abscessus
NZ_FVJZ00000000	Mycobacterium abscessus subsp. abscessus strain 440	United Kingdom	WTSI, Pathogen Informatics, Wellcome Trust Sanger Institute, CB10 1SA, United Kingdom	abscessus	3;12;1;8;5;18;3	26	abscessus/bolletii	abscessus	abscessus				abscessus
NZ_FVKA00000000	Mycobacterium abscessus subsp. bolletii strain 449	United Kingdom	WTSI, Pathogen Informatics, Wellcome Trust Sanger Institute, CB10 1SA, United Kingdom	bolletii	16;21;6;7;4;8;8	new ST pattern	abscessus/bolletii	bolletii	bolletii	bolletii
NZ_FVKB00000000	Mycobacterium abscessus subsp. massiliense strain 451	United Kingdom	WTSI, Pathogen Informatics, Wellcome Trust Sanger Institute, CB10 1SA, United Kingdom	massiliense	11;13;2;10;7;13;2	23	massiliense	massiliense	massiliense		massiliense	massiliense
NZ_FVKC00000000	Mycobacterium abscessus subsp. abscessus strain 455	United Kingdom	WTSI, Pathogen Informatics, Wellcome Trust Sanger Institute, CB10 1SA, United Kingdom	abscessus	3;11;1;8;3;32;3	152	abscessus/bolletii	abscessus	abscessus				abscessus
NZ_FVKD00000000	Mycobacterium abscessus subsp. massiliense strain 428	United Kingdom	WTSI, Pathogen Informatics, Wellcome Trust Sanger Institute, CB10 1SA, United Kingdom	massiliense	11;14;4;24;6;2;16	117	massiliense	massiliense	massiliense		massiliense	massiliense
NZ_FVKE00000000	Mycobacterium abscessus subsp. massiliense strain 452	United Kingdom	WTSI, Pathogen Informatics, Wellcome Trust Sanger Institute, CB10 1SA, United Kingdom	massiliense	11;13;8;10;35;11;new pattern 6	new ST pattern	massiliense	massiliense	massiliense		massiliense	massiliense
NZ_FVKF00000000	Mycobacterium abscessus subsp. abscessus strain 450	United Kingdom	WTSI, Pathogen Informatics, Wellcome Trust Sanger Institute, CB10 1SA, United Kingdom	abscessus	1;1;1;1;1;1;1	1	abscessus/bolletii	abscessus	abscessus				abscessus
NZ_FVKG00000000	Mycobacterium abscessus subsp. abscessus strain 427	United Kingdom	WTSI, Pathogen Informatics, Wellcome Trust Sanger Institute, CB10 1SA, United Kingdom	abscessus	3;11;1;3;3;3;3	63	abscessus/bolletii	abscessus	abscessus				abscessus
NZ_FVKH00000000	Mycobacterium abscessus subsp. massiliense strain 443	United Kingdom	WTSI, Pathogen Informatics, Wellcome Trust Sanger Institute, CB10 1SA, United Kingdom	massiliense	11;20;4;10;8;13;2	34	massiliense	massiliense	massiliense		massiliense	massiliense
NZ_FVKI00000000	Mycobacterium abscessus subsp. abscessus strain 444	United Kingdom	WTSI, Pathogen Informatics, Wellcome Trust Sanger Institute, CB10 1SA, United Kingdom	abscessus	3;12;1;3;3;27;10	123	abscessus/bolletii	abscessus	abscessus				abscessus
NZ_FVKJ00000000	Mycobacterium abscessus subsp. abscessus strain 446	United Kingdom	WTSI, Pathogen Informatics, Wellcome Trust Sanger Institute, CB10 1SA, United Kingdom	abscessus	3;11;1;8;3;32;3	152	abscessus/bolletii	abscessus	abscessus				abscessus
NZ_FVKK00000000	Mycobacterium abscessus subsp. bolletii strain 458	United Kingdom	WTSI, Pathogen Informatics, Wellcome Trust Sanger Institute, CB10 1SA, United Kingdom	bolletii	16;21;6;7;4;8;8	new ST pattern	abscessus/bolletii	bolletii	bolletii	bolletii
NZ_FVKL00000000	Mycobacterium abscessus subsp. bolletii strain 459	United Kingdom	WTSI, Pathogen Informatics, Wellcome Trust Sanger Institute, CB10 1SA, United Kingdom	bolletii	16;21;6;7;4;8;8	new ST pattern	abscessus/bolletii	bolletii	bolletii	bolletii
NZ_FVKN00000000	Mycobacterium abscessus subsp. abscessus strain 421	United Kingdom	WTSI, Pathogen Informatics, Wellcome Trust Sanger Institute, CB10 1SA, United Kingdom	abscessus	1;1;1;1;1;1;1	1	abscessus/bolletii	abscessus	abscessus				abscessus
NZ_FVKO00000000	Mycobacterium abscessus subsp. abscessus strain 422	United Kingdom	WTSI, Pathogen Informatics, Wellcome Trust Sanger Institute, CB10 1SA, United Kingdom	abscessus	1;1;1;1;1;1;1	1	abscessus/bolletii	abscessus	abscessus				abscessus
NZ_FVKP00000000	Mycobacterium abscessus subsp. abscessus strain 434	United Kingdom	WTSI, Pathogen Informatics, Wellcome Trust Sanger Institute, CB10 1SA, United Kingdom	abscessus	1;1;1;1;1;1;1	1	abscessus/bolletii	abscessus	abscessus				abscessus
NZ_FVKQ00000000	Mycobacterium abscessus subsp. abscessus strain 433	United Kingdom	WTSI, Pathogen Informatics, Wellcome Trust Sanger Institute, CB10 1SA, United Kingdom	abscessus	1;1;1;1;1;1;1	1	abscessus/bolletii	abscessus	abscessus				abscessus
NZ_FVKR00000000	Mycobacterium abscessus subsp. abscessus strain 22	United Kingdom	WTSI, Pathogen Informatics, Wellcome Trust Sanger Institute, CB10 1SA, United Kingdom	abscessus	3;12;1;8;5;18;3	26	abscessus/bolletii	abscessus	abscessus				abscessus
NZ_FVKS00000000	Mycobacterium abscessus subsp. abscessus strain 25	United Kingdom	WTSI, Pathogen Informatics, Wellcome Trust Sanger Institute, CB10 1SA, United Kingdom	abscessus	3;23;1;3;3;5;10	new ST pattern	abscessus/bolletii	abscessus	abscessus				abscessus
NZ_FVKT00000000	Mycobacterium abscessus subsp. abscessus strain 423	United Kingdom	WTSI, Pathogen Informatics, Wellcome Trust Sanger Institute, CB10 1SA, United Kingdom	abscessus	1;1;1;1;1;1;1	1	abscessus/bolletii	abscessus	abscessus				abscessus
NZ_FVKU00000000	Mycobacterium abscessus subsp. abscessus strain 51	United Kingdom	WTSI, Pathogen Informatics, Wellcome Trust Sanger Institute, CB10 1SA, United Kingdom	abscessus	1;1;1;1;1;1;1	1	abscessus/bolletii	abscessus	abscessus				abscessus
NZ_FVKV00000000	Mycobacterium abscessus subsp. abscessus strain 47	United Kingdom	WTSI, Pathogen Informatics, Wellcome Trust Sanger Institute, CB10 1SA, United Kingdom	abscessus	1;1;1;1;1;1;1	1	abscessus/bolletii	abscessus	abscessus				abscessus
NZ_FVKW00000000	Mycobacterium abscessus subsp. abscessus strain 40	United Kingdom	WTSI, Pathogen Informatics, Wellcome Trust Sanger Institute, CB10 1SA, United Kingdom	abscessus	3;12;1;8;5;18;3	26	abscessus/bolletii	abscessus	abscessus				abscessus
NZ_FVKX00000000	Mycobacterium abscessus subsp. abscessus strain 55	United Kingdom	WTSI, Pathogen Informatics, Wellcome Trust Sanger Institute, CB10 1SA, United Kingdom	abscessus	1;1;1;1;1;1;1	1	abscessus/bolletii	abscessus	abscessus				abscessus
NZ_FVKY00000000	Mycobacterium abscessus subsp. massiliense strain 60	United Kingdom	WTSI, Pathogen Informatics, Wellcome Trust Sanger Institute, CB10 1SA, United Kingdom	massiliense	11;13;4;9;6;11;8	69	massiliense	massiliense	massiliense			massiliense
NZ_FVKZ00000000	Mycobacterium abscessus subsp. massiliense strain 58	United Kingdom	WTSI, Pathogen Informatics, Wellcome Trust Sanger Institute, CB10 1SA, United Kingdom	massiliense	11;13;4;9;6;11;8	69	massiliense	massiliense	massiliense			massiliense
NZ_FVLA00000000	Mycobacterium abscessus subsp. abscessus strain 33	United Kingdom	WTSI, Pathogen Informatics, Wellcome Trust Sanger Institute, CB10 1SA, United Kingdom	abscessus	3;11;1;3;3;3;10	new ST pattern	abscessus/bolletii	abscessus	abscessus				abscessus
NZ_FVLB00000000	Mycobacterium abscessus subsp. abscessus strain 95	United Kingdom	WTSI, Pathogen Informatics, Wellcome Trust Sanger Institute, CB10 1SA, United Kingdom	abscessus	3;12;1;8;5;18;3	26	abscessus/bolletii	abscessus	abscessus				abscessus
NZ_FVLC00000000	Mycobacterium abscessus subsp. massiliense strain 26 (	United Kingdom	WTSI, Pathogen Informatics, Wellcome Trust Sanger Institute, CB10 1SA, United Kingdom	massiliense	11;13;2;10;1;13;2	48	massiliense	massiliense	massiliense		massiliense
NZ_FVLD00000000	Mycobacterium abscessus subsp. abscessus strain 94	United Kingdom	WTSI, Pathogen Informatics, Wellcome Trust Sanger Institute, CB10 1SA, United Kingdom	abscessus	3;12;1;8;5;18;3	26	abscessus/bolletii	abscessus	abscessus				abscessus
NZ_FVLE00000000	Mycobacterium abscessus subsp. abscessus strain 759	Australia	WTSI, Pathogen Informatics, Wellcome Trust Sanger Institute, CB10 1SA, United Kingdom	abscessus	18;1;1;8;5;new pattern 12;10	new ST pattern	abscessus/bolletii	abscessus	abscessus				abscessus
NZ_FVLF00000000	Mycobacterium abscessus subsp. abscessus strain 105	United Kingdom	WTSI, Pathogen Informatics, Wellcome Trust Sanger Institute, CB10 1SA, United Kingdom	abscessus	3;12;1;8;5;18;3	26	abscessus/bolletii	abscessus	abscessus				abscessus
NZ_FVLG00000000	Mycobacterium abscessus subsp. abscessus strain 767	Australia	WTSI, Pathogen Informatics, Wellcome Trust Sanger Institute, CB10 1SA, United Kingdom	abscessus	20;12;1;19;5;11;3	58	abscessus/bolletii	abscessus	abscessus				abscessus
NZ_FVLH00000000	Mycobacterium abscessus subsp. massiliense strain 812	Australia	WTSI, Pathogen Informatics, Wellcome Trust Sanger Institute, CB10 1SA, United Kingdom	massiliense	21;13;4;5;new pattern 1;2;16	new ST pattern	massiliense	massiliense	massiliense		massiliense	massiliense
NZ_FVLI00000000	Mycobacterium abscessus subsp. massiliense strain 791	Australia	WTSI, Pathogen Informatics, Wellcome Trust Sanger Institute, CB10 1SA, United Kingdom	massiliense	11;13;2;10;7;13;2	23	massiliense	massiliense	massiliense		massiliense	massiliense
NZ_FVLJ00000000	Mycobacterium abscessus subsp. massiliense strain 825	Australia	WTSI, Pathogen Informatics, Wellcome Trust Sanger Institute, CB10 1SA, United Kingdom	massiliense	11;14;2;10;new pattern 4;2;23	new ST pattern	massiliense	massiliense	massiliense		massiliense	massiliense
NZ_FVLK00000000	Mycobacterium abscessus subsp. massiliense strain 826	Australia	WTSI, Pathogen Informatics, Wellcome Trust Sanger Institute, CB10 1SA, United Kingdom	massiliense	11;14;2;10;new pattern 4;2;23	new ST pattern	massiliense	massiliense	massiliense		massiliense	massiliense
NZ_FVLL00000000	Mycobacterium abscessus subsp. abscessus strain 397	United Kingdom	WTSI, Pathogen Informatics, Wellcome Trust Sanger Institute, CB10 1SA, United Kingdom	abscessus	1;1;1;1;1;1;1	1	abscessus/bolletii	abscessus	abscessus				abscessus
NZ_FVLM00000000	Mycobacterium abscessus subsp. abscessus strain 858	Australia	WTSI, Pathogen Informatics, Wellcome Trust Sanger Institute, CB10 1SA, United Kingdom	abscessus	1;1;1;1;1;1;1	1	abscessus/bolletii	abscessus	abscessus				abscessus
NZ_FVLN00000000	Mycobacterium abscessus subsp. massiliense strain 784	Netherlands	WTSI, Pathogen Informatics, Wellcome Trust Sanger Institute, CB10 1SA, United Kingdom	massiliense	11;20;4;10;8;13;2	34	massiliense	massiliense	massiliense		massiliense	massiliense
NZ_FVLO00000000	Mycobacterium abscessus subsp. bolletii strain 874	Australia	WTSI, Pathogen Informatics, Wellcome Trust Sanger Institute, CB10 1SA, United Kingdom	bolletii	4;15;6;new pattern 5;4;4;new pattern 2	new ST pattern	abscessus/bolletii	bolletii	bolletii	bolletii
NZ_FVLP00000000	Mycobacterium abscessus subsp. abscessus strain 857	Australia	WTSI, Pathogen Informatics, Wellcome Trust Sanger Institute, CB10 1SA, United Kingdom	abscessus	1;1;1;1;1;1;1	1	abscessus/bolletii	abscessus	abscessus				abscessus
NZ_FVLQ00000000	Mycobacterium abscessus subsp. bolletii strain 875	Australia	WTSI, Pathogen Informatics, Wellcome Trust Sanger Institute, CB10 1SA, United Kingdom	bolletii	4;15;6;new pattern 5;4;4;new pattern 2	new ST pattern	abscessus/bolletii	bolletii	bolletii	bolletii
NZ_FVLR00000000	Mycobacterium abscessus subsp. massiliense strain 856	Australia	WTSI, Pathogen Informatics, Wellcome Trust Sanger Institute, CB10 1SA, United Kingdom	massiliense	11;13;4;5;7;13;7	new ST pattern	massiliense	massiliense	massiliense		massiliense	massiliense
NZ_FVLS00000000	Mycobacterium abscessus subsp. massiliense strain 1172	United Kingdom	WTSI, Pathogen Informatics, Wellcome Trust Sanger Institute, CB10 1SA, United Kingdom	massiliense	11;13;2;10;7;13;2	23	massiliense	massiliense	massiliense		massiliense	massiliense
NZ_FVLT00000000	Mycobacterium abscessus subsp. abscessus strain 855	Australia	WTSI, Pathogen Informatics, Wellcome Trust Sanger Institute, CB10 1SA, United Kingdom	abscessus	1;1;1;1;1;1;1	1	abscessus/bolletii	abscessus	abscessus				abscessus
NZ_FVLV00000000	Mycobacterium abscessus subsp. massiliense strain 1174	United Kingdom	WTSI, Pathogen Informatics, Wellcome Trust Sanger Institute, CB10 1SA, United Kingdom	massiliense	11;13;2;10;7;13;2	23	massiliense	massiliense	massiliense		massiliense	massiliense
NZ_FVLW00000000	Mycobacterium abscessus subsp. massiliense strain 1006	United Kingdom	WTSI, Pathogen Informatics, Wellcome Trust Sanger Institute, CB10 1SA, United Kingdom	massiliense	11;13;2;10;1;13;2	48	massiliense	massiliense	massiliense		massiliense
NZ_FVLX00000000	Mycobacterium abscessus subsp. massiliense strain 1004	United Kingdom	WTSI, Pathogen Informatics, Wellcome Trust Sanger Institute, CB10 1SA, United Kingdom	massiliense	11;13;2;10;1;13;2	48	massiliense	massiliense	massiliense		massiliense
NZ_FVLY00000000	Mycobacterium abscessus subsp. massiliense strain 1113	Australia	WTSI, Pathogen Informatics, Wellcome Trust Sanger Institute, CB10 1SA, United Kingdom	massiliense	11;13;2;10;7;13;2	23	massiliense	massiliense	massiliense		massiliense	massiliense
NZ_FVLZ00000000	Mycobacterium abscessus subsp. abscessus strain 980	United Kingdom	WTSI, Pathogen Informatics, Wellcome Trust Sanger Institute, CB10 1SA, United Kingdom	abscessus	3;12;1;8;5;18;3	26	abscessus/bolletii	abscessus	abscessus				abscessus
NZ_FVMA00000000	Mycobacterium abscessus subsp. abscessus strain 990	United Kingdom	WTSI, Pathogen Informatics, Wellcome Trust Sanger Institute, CB10 1SA, United Kingdom	abscessus	1;1;1;1;1;1;1	1	abscessus/bolletii	abscessus	abscessus				abscessus
NZ_FVMB00000000	Mycobacterium abscessus subsp. massiliense strain 981	United Kingdom	WTSI, Pathogen Informatics, Wellcome Trust Sanger Institute, CB10 1SA, United Kingdom	massiliense	11;13;2;10;7;13;2	23	massiliense	massiliense	massiliense		massiliense	massiliense
NZ_FVMC00000000	Mycobacterium abscessus subsp. massiliense strain 983	United Kingdom	WTSI, Pathogen Informatics, Wellcome Trust Sanger Institute, CB10 1SA, United Kingdom	massiliense	11;13;2;10;7;13;2	23	massiliense	massiliense	massiliense		massiliense	massiliense
NZ_FVMD00000000	Mycobacterium abscessus subsp. abscessus strain 985	United Kingdom	WTSI, Pathogen Informatics, Wellcome Trust Sanger Institute, CB10 1SA, United Kingdom	abscessus	1;1;1;1;1;1;1	1	abscessus/bolletii	abscessus	abscessus				abscessus
NZ_FVME00000000	Mycobacterium abscessus subsp. abscessus strain 989	United Kingdom	WTSI, Pathogen Informatics, Wellcome Trust Sanger Institute, CB10 1SA, United Kingdom	abscessus	1;1;1;1;1;1;1	1	abscessus/bolletii	abscessus	abscessus				abscessus
NZ_FVMF00000000	Mycobacterium abscessus subsp. abscessus strain 988	United Kingdom	WTSI, Pathogen Informatics, Wellcome Trust Sanger Institute, CB10 1SA, United Kingdom	abscessus	1;1;1;1;1;1;1	1	abscessus/bolletii	abscessus	abscessus				abscessus
NZ_FVMG00000000	Mycobacterium abscessus subsp. abscessus strain 992	United Kingdom	WTSI, Pathogen Informatics, Wellcome Trust Sanger Institute, CB10 1SA, United Kingdom	abscessus	1;1;1;1;1;1;1	1	abscessus/bolletii	abscessus	abscessus				abscessus
NZ_FVMH00000000	Mycobacterium abscessus subsp. abscessus strain 994	United Kingdom	WTSI, Pathogen Informatics, Wellcome Trust Sanger Institute, CB10 1SA, United Kingdom	abscessus	1;1;1;1;1;1;1	1	abscessus/bolletii	abscessus	abscessus				abscessus
NZ_FVMI00000000	Mycobacterium abscessus subsp. bolletii strain 1005	United Kingdom	WTSI, Pathogen Informatics, Wellcome Trust Sanger Institute, CB10 1SA, United Kingdom	bolletii	4;4;5;7;15;8;11	52	abscessus/bolletii	bolletii	bolletii	bolletii
NZ_FVMJ00000000	Mycobacterium abscessus subsp. abscessus strain 1002	United Kingdom	WTSI, Pathogen Informatics, Wellcome Trust Sanger Institute, CB10 1SA, United Kingdom	abscessus	1;11;1;3;3;18;3	114	abscessus/bolletii	abscessus	abscessus				abscessus
NZ_FVMK00000000	Mycobacterium abscessus subsp. massiliense strain 1007	United Kingdom	WTSI, Pathogen Informatics, Wellcome Trust Sanger Institute, CB10 1SA, United Kingdom	massiliense	11;13;2;10;7;13;2	23	massiliense	massiliense	massiliense		massiliense	massiliense
NZ_FVML00000000	Mycobacterium abscessus subsp. massiliense strain 1001	United Kingdom	WTSI, Pathogen Informatics, Wellcome Trust Sanger Institute, CB10 1SA, United Kingdom	massiliense	11;13;2;10;1;13;2	48	massiliense	massiliense	massiliense		massiliense
NZ_FVMM00000000	Mycobacterium abscessus subsp. massiliense strain 995	United Kingdom	WTSI, Pathogen Informatics, Wellcome Trust Sanger Institute, CB10 1SA, United Kingdom	massiliense	11;13;4;9;6;11;11	37	massiliense	abscessus	massiliense			massiliense
NZ_FVMN00000000	Mycobacterium abscessus subsp. massiliense strain 999	United Kingdom	WTSI, Pathogen Informatics, Wellcome Trust Sanger Institute, CB10 1SA, United Kingdom	massiliense	11;13;2;10;7;13;2	23	massiliense	massiliense	massiliense		massiliense	massiliense
NZ_FVMO00000000	Mycobacterium abscessus subsp. bolletii strain 1008	United Kingdom	WTSI, Pathogen Informatics, Wellcome Trust Sanger Institute, CB10 1SA, United Kingdom	bolletii	4;4;5;7;15;8;11	52	abscessus/bolletii	bolletii	bolletii	bolletii
NZ_FVMQ00000000	Mycobacterium abscessus subsp. massiliense strain 1015	United Kingdom	WTSI, Pathogen Informatics, Wellcome Trust Sanger Institute, CB10 1SA, United Kingdom	massiliense	11;14;7;10;12;2;26	new ST pattern	massiliense	massiliense	massiliense		massiliense	massiliense
NZ_FVMR00000000	Mycobacterium abscessus subsp. massiliense strain 1012	United Kingdom	WTSI, Pathogen Informatics, Wellcome Trust Sanger Institute, CB10 1SA, United Kingdom	massiliense	11;13;2;10;1;13;2	48	massiliense	massiliense	massiliense		massiliense
NZ_FVMS00000000	Mycobacterium abscessus subsp. abscessus strain 1016	United Kingdom	WTSI, Pathogen Informatics, Wellcome Trust Sanger Institute, CB10 1SA, United Kingdom	abscessus	3;12;1;8;5;18;3	26	abscessus/bolletii	abscessus	abscessus				abscessus
NZ_FVMT00000000	Mycobacterium abscessus subsp. massiliense strain 1014	United Kingdom	WTSI, Pathogen Informatics, Wellcome Trust Sanger Institute, CB10 1SA, United Kingdom	massiliense	11;13;4;9;6;11;11	37	massiliense	abscessus	massiliense			massiliense
NZ_FVMU00000000	Mycobacterium abscessus subsp. massiliense strain 1017	United Kingdom	WTSI, Pathogen Informatics, Wellcome Trust Sanger Institute, CB10 1SA, United Kingdom	massiliense	11;13;2;10;1;13;2	48	massiliense	massiliense	massiliense		massiliense
NZ_FVMV00000000	Mycobacterium abscessus subsp. massiliense strain 1018	United Kingdom	WTSI, Pathogen Informatics, Wellcome Trust Sanger Institute, CB10 1SA, United Kingdom	massiliense	11;14;7;10;12;2;26	new ST pattern	massiliense	massiliense	massiliense		massiliense	massiliense
NZ_FVMW00000000	Mycobacterium abscessus subsp. massiliense strain 1119	Australia	WTSI, Pathogen Informatics, Wellcome Trust Sanger Institute, CB10 1SA, United Kingdom	massiliense	11;13;2;10;7;13;2	23	massiliense	massiliense	massiliense		massiliense	massiliense
NZ_FVMX00000000	Mycobacterium abscessus subsp. massiliense strain aerosol_Bronch_1	Australia	WTSI, Pathogen Informatics, Wellcome Trust Sanger Institute, CB10 1SA, United Kingdom	massiliense	11;14;2;10;new pattern 4;2;23	new ST pattern	massiliense	massiliense	massiliense		massiliense	massiliense
NZ_FVMY00000000	Mycobacterium abscessus subsp. massiliense strain 1126	United Kingdom	WTSI, Pathogen Informatics, Wellcome Trust Sanger Institute, CB10 1SA, United Kingdom	massiliense	11;13;2;10;7;13;2	23	massiliense	massiliense	massiliense		massiliense	massiliense
NZ_FVMZ00000000	Mycobacterium abscessus subsp. massiliense strain aerosol_Bronch_2	Australia	WTSI, Pathogen Informatics, Wellcome Trust Sanger Institute, CB10 1SA, United Kingdom	massiliense	11;14;2;10;new pattern 4;2;23	new ST pattern	massiliense	massiliense	massiliense		massiliense	massiliense
NZ_FVNA00000000	Mycobacterium abscessus subsp. massiliense strain 492	United Kingdom	WTSI, Pathogen Informatics, Wellcome Trust Sanger Institute, CB10 1SA, United Kingdom	massiliense	11;13;4;9;6;11;8	69	massiliense	massiliense	massiliense			massiliense
NZ_FVNC00000000	Mycobacterium abscessus subsp. massiliense strain 495	United Kingdom	WTSI, Pathogen Informatics, Wellcome Trust Sanger Institute, CB10 1SA, United Kingdom	massiliense	11;20;4;10;8;13;2	34	massiliense	massiliense	massiliense		massiliense	massiliense
NZ_FVND00000000	Mycobacterium abscessus subsp. abscessus strain 493	United Kingdom	WTSI, Pathogen Informatics, Wellcome Trust Sanger Institute, CB10 1SA, United Kingdom	abscessus	1;1;1;1;1;1;1	1	abscessus/bolletii	abscessus	abscessus				abscessus
NZ_FVNE00000000	Mycobacterium abscessus subsp. abscessus strain 500	United Kingdom	WTSI, Pathogen Informatics, Wellcome Trust Sanger Institute, CB10 1SA, United Kingdom	abscessus	3;12;1;8;5;18;3	26	abscessus/bolletii	abscessus	abscessus				abscessus
NZ_FVNF00000000	Mycobacterium abscessus subsp. massiliense strain 499	United Kingdom	WTSI, Pathogen Informatics, Wellcome Trust Sanger Institute, CB10 1SA, United Kingdom	massiliense	11;13;4;5;new pattern 3;2;7	new ST pattern	massiliense	massiliense	massiliense		massiliense	massiliense
NZ_FVNG00000000	Mycobacterium abscessus subsp. massiliense strain 496	United Kingdom	WTSI, Pathogen Informatics, Wellcome Trust Sanger Institute, CB10 1SA, United Kingdom	massiliense	11;20;4;10;8;13;2	34	massiliense	massiliense	massiliense		massiliense	massiliense
NZ_FVNH00000000	Mycobacterium abscessus subsp. abscessus strain 507	United Kingdom	WTSI, Pathogen Informatics, Wellcome Trust Sanger Institute, CB10 1SA, United Kingdom	abscessus	1;1;1;1;1;1;1	1	abscessus/bolletii	abscessus	abscessus				abscessus
NZ_FVNI00000000	Mycobacterium abscessus subsp. abscessus strain 509	United Kingdom	WTSI, Pathogen Informatics, Wellcome Trust Sanger Institute, CB10 1SA, United Kingdom	abscessus	3;11;1;3;3;12;new pattern 15	new ST pattern	abscessus/bolletii	abscessus	abscessus				abscessus
NZ_FVNJ00000000	Mycobacterium abscessus subsp. abscessus strain 32	United Kingdom	WTSI, Pathogen Informatics, Wellcome Trust Sanger Institute, CB10 1SA, United Kingdom	abscessus	3;11;1;3;3;3;10	new ST pattern	abscessus/bolletii	abscessus	abscessus				abscessus
NZ_FVNK00000000	Mycobacterium abscessus subsp. massiliense strain 84	United Kingdom	WTSI, Pathogen Informatics, Wellcome Trust Sanger Institute, CB10 1SA, United Kingdom	abscessus	11;13;4;9;6;11;11	37	massiliense	abscessus	massiliense			massiliense
NZ_FVNL00000000	Mycobacterium abscessus subsp. abscessus strain 30	United Kingdom	WTSI, Pathogen Informatics, Wellcome Trust Sanger Institute, CB10 1SA, United Kingdom	abscessus	3;11;1;3;3;3;10	new ST pattern	abscessus/bolletii	abscessus	abscessus				abscessus
NZ_FVNM00000000	Mycobacterium abscessus subsp. bolletii strain 107	United Kingdom	WTSI, Pathogen Informatics, Wellcome Trust Sanger Institute, CB10 1SA, United Kingdom	bolletii	7;9;20;15;4;8;new pattern 1	new ST pattern	abscessus/bolletii	bolletii	bolletii	bolletii
NZ_FVNN00000000	Mycobacterium abscessus subsp. massiliense strain 112	United Kingdom	WTSI, Pathogen Informatics, Wellcome Trust Sanger Institute, CB10 1SA, United Kingdom	massiliense	11;14;4;24;6;2;16	117	massiliense	massiliense	massiliense		massiliense	massiliense
NZ_FVNO00000000	Mycobacterium abscessus subsp. abscessus strain 108	United Kingdom	WTSI, Pathogen Informatics, Wellcome Trust Sanger Institute, CB10 1SA, United Kingdom	abscessus	1;12;1;8;5;new pattern 9;1	new ST pattern	abscessus/bolletii	abscessus	abscessus				abscessus
NZ_FVNP00000000	Mycobacterium abscessus subsp. massiliense strain 113	United Kingdom	WTSI, Pathogen Informatics, Wellcome Trust Sanger Institute, CB10 1SA, United Kingdom	massiliense	11;14;4;24;6;2;16	117	massiliense	massiliense	massiliense		massiliense	massiliense
NZ_FVNQ00000000	Mycobacterium abscessus subsp. massiliense strain 115	United Kingdom	WTSI, Pathogen Informatics, Wellcome Trust Sanger Institute, CB10 1SA, United Kingdom	massiliense	11;14;4;24;6;2;16	117	massiliense	massiliense	massiliense		massiliense	massiliense
NZ_FVNR00000000	Mycobacterium abscessus subsp. abscessus strain 120	United Kingdom	WTSI, Pathogen Informatics, Wellcome Trust Sanger Institute, CB10 1SA, United Kingdom	abscessus	3;12;1;3;3;3;10	122	abscessus/bolletii	abscessus	abscessus				abscessus
NZ_FVNS00000000	Mycobacterium abscessus subsp. abscessus strain 122	United Kingdom	WTSI, Pathogen Informatics, Wellcome Trust Sanger Institute, CB10 1SA, United Kingdom	abscessus	3;12;1;3;5;3;1	14	abscessus/bolletii	abscessus	abscessus				abscessus
NZ_FVNT00000000	Mycobacterium abscessus subsp. massiliense strain 123	United Kingdom	WTSI, Pathogen Informatics, Wellcome Trust Sanger Institute, CB10 1SA, United Kingdom	massiliense	11;13;4;10;6;11;8	new ST pattern	abscessus/bolletii	massiliense	massiliense		massiliense	massiliense
NZ_FVNV00000000	Mycobacterium abscessus subsp. massiliense strain 124	United Kingdom	WTSI, Pathogen Informatics, Wellcome Trust Sanger Institute, CB10 1SA, United Kingdom	massiliense	11;13;4;10;6;11;8	new ST pattern	abscessus/bolletii	massiliense	massiliense		massiliense	massiliense
NZ_FVNW00000000	Mycobacterium abscessus subsp. abscessus strain 809	Australia	WTSI, Pathogen Informatics, Wellcome Trust Sanger Institute, CB10 1SA, United Kingdom	abscessus	3;1;1;1;5;18;3	126	abscessus/bolletii	abscessus	abscessus				abscessus
NZ_FVNX00000000	Mycobacterium abscessus subsp. abscessus strain 127	United Kingdom	WTSI, Pathogen Informatics, Wellcome Trust Sanger Institute, CB10 1SA, United Kingdom	abscessus	3;1;1;3;3;3;10	20	abscessus/bolletii	abscessus	abscessus				abscessus
NZ_FVNY00000000	Mycobacterium abscessus subsp. abscessus strain 810	Australia	WTSI, Pathogen Informatics, Wellcome Trust Sanger Institute, CB10 1SA, United Kingdom	abscessus	3;1;1;1;5;18;3	126	abscessus/bolletii	abscessus	abscessus				abscessus
NZ_FVOA00000000	Mycobacterium abscessus subsp. abscessus strain 768	Australia	WTSI, Pathogen Informatics, Wellcome Trust Sanger Institute, CB10 1SA, United Kingdom	abscessus	20;12;1;19;5;11;3	58	abscessus/bolletii	abscessus	abscessus				abscessus
NZ_FVOB00000000	Mycobacterium abscessus subsp. massiliense strain 785	Netherlands	WTSI, Pathogen Informatics, Wellcome Trust Sanger Institute, CB10 1SA, United Kingdom	massiliense	11;20;4;10;8;13;2	34	massiliense	massiliense	massiliense		massiliense	massiliense
NZ_FVOC00000000	Mycobacterium abscessus subsp. massiliense strain 813	Australia	WTSI, Pathogen Informatics, Wellcome Trust Sanger Institute, CB10 1SA, United Kingdom	massiliense	11;20;4;10;8;13;2	34	massiliense	massiliense	massiliense		massiliense	massiliense
NZ_FVOD00000000	Mycobacterium abscessus subsp. abscessus strain 833	Australia	WTSI, Pathogen Informatics, Wellcome Trust Sanger Institute, CB10 1SA, United Kingdom	abscessus	19;23;new pattern 3;8;5;3;5	new ST pattern	abscessus/bolletii	abscessus	abscessus				abscessus
NZ_FVOE00000000	Mycobacterium abscessus subsp. abscessus strain 827	Australia	WTSI, Pathogen Informatics, Wellcome Trust Sanger Institute, CB10 1SA, United Kingdom	abscessus	19;23;new pattern 3;8;5;3;5	new ST pattern	abscessus/bolletii	abscessus	abscessus				abscessus
NZ_FVOF00000000	Mycobacterium abscessus subsp. abscessus strain 552	United Kingdom	WTSI, Pathogen Informatics, Wellcome Trust Sanger Institute, CB10 1SA, United Kingdom	abscessus	1;1;1;1;1;1;1	1	abscessus/bolletii	abscessus	abscessus				abscessus
NZ_FVOG00000000	Mycobacterium abscessus subsp. abscessus strain 822	Australia	WTSI, Pathogen Informatics, Wellcome Trust Sanger Institute, CB10 1SA, United Kingdom	abscessus	3;1;1;3;5;1;1	new ST pattern	abscessus/bolletii	abscessus	abscessus				abscessus
NZ_FVOH00000000	Mycobacterium abscessus subsp. abscessus strain 783	Netherlands	WTSI, Pathogen Informatics, Wellcome Trust Sanger Institute, CB10 1SA, United Kingdom	abscessus	3;12;1;8;5;6;1	new ST pattern	abscessus/bolletii	abscessus	abscessus				abscessus
NZ_FVOI00000000	Mycobacterium abscessus subsp. bolletii strain 850	Australia	WTSI, Pathogen Informatics, Wellcome Trust Sanger Institute, CB10 1SA, United Kingdom	bolletii	4;15;6;new pattern 5;4;4;new pattern 2	new ST pattern	abscessus/bolletii	bolletii	bolletii	bolletii
NZ_FVOJ00000000	Mycobacterium abscessus subsp. massiliense strain 786	Netherlands	WTSI, Pathogen Informatics, Wellcome Trust Sanger Institute, CB10 1SA, United Kingdom	massiliense	11;20;4;10;8;13;2	34	massiliense	massiliense	massiliense		massiliense	massiliense
NZ_FVOK00000000	Mycobacterium abscessus subsp. abscessus strain 834	Australia	WTSI, Pathogen Informatics, Wellcome Trust Sanger Institute, CB10 1SA, United Kingdom	abscessus	19;23;new pattern 3;8;5;3;5	new ST pattern	abscessus/bolletii	abscessus	abscessus				abscessus
NZ_FVOL00000000	Mycobacterium abscessus subsp. abscessus strain 1165	United Kingdom	WTSI, Pathogen Informatics, Wellcome Trust Sanger Institute, CB10 1SA, United Kingdom	abscessus	5;12;1;new pattern 7;5;11;1	new ST pattern	abscessus/bolletii	abscessus	abscessus				abscessus
NZ_FVOM00000000	Mycobacterium abscessus subsp. abscessus strain 836	Australia	WTSI, Pathogen Informatics, Wellcome Trust Sanger Institute, CB10 1SA, United Kingdom	abscessus	1;1;1;1;1;1;1	1	abscessus/bolletii	abscessus	abscessus				abscessus
NZ_FVON00000000	Mycobacterium abscessus subsp. massiliense strain 872	Australia	WTSI, Pathogen Informatics, Wellcome Trust Sanger Institute, CB10 1SA, United Kingdom	massiliense	21;13;4;5;new pattern 1;2;16	new ST pattern	massiliense	massiliense	massiliense		massiliense	massiliense
NZ_FVOO00000000	Mycobacterium abscessus subsp. massiliense strain 1173	United Kingdom	WTSI, Pathogen Informatics, Wellcome Trust Sanger Institute, CB10 1SA, United Kingdom	massiliense	11;13;2;10;7;13;2	23	massiliense	massiliense	massiliense		massiliense	massiliense
NZ_FVOP00000000	Mycobacterium abscessus subsp. abscessus strain 1170	United Kingdom	WTSI, Pathogen Informatics, Wellcome Trust Sanger Institute, CB10 1SA, United Kingdom	abscessus	3;11;1;3;3;3;new pattern 15	new ST pattern	abscessus/bolletii	abscessus	abscessus				abscessus
NZ_FVOQ00000000	Mycobacterium abscessus subsp. bolletii strain 1022	United Kingdom	WTSI, Pathogen Informatics, Wellcome Trust Sanger Institute, CB10 1SA, United Kingdom	bolletii	4;9;19;15;9;8;4	119	abscessus/bolletii	bolletii	bolletii	bolletii
NZ_FVOR00000000	Mycobacterium abscessus subsp. abscessus strain 1070	United Kingdom	WTSI, Pathogen Informatics, Wellcome Trust Sanger Institute, CB10 1SA, United Kingdom	abscessus	5;12;1;new pattern 7;5;11;1	new ST pattern	abscessus/bolletii	abscessus	abscessus				abscessus
NZ_FVOS00000000	Mycobacterium abscessus subsp. abscessus strain 1171	United Kingdom	WTSI, Pathogen Informatics, Wellcome Trust Sanger Institute, CB10 1SA, United Kingdom	abscessus	3;11;1;3;3;3;new pattern 15	new ST pattern	abscessus/bolletii	abscessus	abscessus				abscessus
NZ_FVOT00000000	Mycobacterium abscessus subsp. massiliense strain 1021	United Kingdom	WTSI, Pathogen Informatics, Wellcome Trust Sanger Institute, CB10 1SA, United Kingdom	massiliense	11;13;2;10;1;13;2	48	massiliense	massiliense	massiliense		massiliense
NZ_FVOU00000000	Mycobacterium abscessus subsp. abscessus strain 1023	United Kingdom	WTSI, Pathogen Informatics, Wellcome Trust Sanger Institute, CB10 1SA, United Kingdom	abscessus	1;1;1;1;1;1;1	1	abscessus/bolletii	abscessus	abscessus				abscessus
NZ_FVOV00000000	Mycobacterium abscessus subsp. abscessus strain 1142	United Kingdom	WTSI, Pathogen Informatics, Wellcome Trust Sanger Institute, CB10 1SA, United Kingdom	abscessus	1;1;1;1;1;1;1	1	abscessus/bolletii	abscessus	abscessus				abscessus
NZ_FVOW00000000	Mycobacterium abscessus subsp. massiliense strain 1127	United Kingdom	WTSI, Pathogen Informatics, Wellcome Trust Sanger Institute, CB10 1SA, United Kingdom	massiliense	11;13;2;10;7;13;2	23	massiliense	massiliense	massiliense		massiliense	massiliense
NZ_FVOX00000000	Mycobacterium abscessus subsp. massiliense strain 1038	United Kingdom	WTSI, Pathogen Informatics, Wellcome Trust Sanger Institute, CB10 1SA, United Kingdom	massiliense	2;2;2;2;2;2;2	2	massiliense	massiliense	massiliense		massiliense	massiliense
NZ_FVOY00000000	Mycobacterium abscessus subsp. abscessus strain 1036	United Kingdom	WTSI, Pathogen Informatics, Wellcome Trust Sanger Institute, CB10 1SA, United Kingdom	abscessus	1;1;1;1;1;1;1	1	abscessus/bolletii	abscessus	abscessus				abscessus
NZ_FVOZ00000000	Mycobacterium abscessus subsp. abscessus strain 1025	United Kingdom	WTSI, Pathogen Informatics, Wellcome Trust Sanger Institute, CB10 1SA, United Kingdom	abscessus	5;12;1;new pattern 7;5;11;1	new ST pattern	abscessus/bolletii	abscessus	abscessus				abscessus
NZ_FVPA00000000	Mycobacterium abscessus subsp. abscessus strain 1027	United Kingdom	WTSI, Pathogen Informatics, Wellcome Trust Sanger Institute, CB10 1SA, United Kingdom	abscessus	5;12;1;new pattern 7;5;23;1	new ST pattern	abscessus/bolletii	abscessus	abscessus				abscessus
NZ_FVPB00000000	Mycobacterium abscessus subsp. abscessus strain 1037	United Kingdom	WTSI, Pathogen Informatics, Wellcome Trust Sanger Institute, CB10 1SA, United Kingdom	abscessus	3;11;1;3;3;12;3	77	abscessus/bolletii	abscessus	abscessus				abscessus
NZ_FVPC00000000	Mycobacterium abscessus subsp. abscessus strain 1026	United Kingdom	WTSI, Pathogen Informatics, Wellcome Trust Sanger Institute, CB10 1SA, United Kingdom	abscessus	1;1;1;1;1;1;1	1	abscessus/bolletii	abscessus	abscessus				abscessus
NZ_FVPD00000000	Mycobacterium abscessus subsp. abscessus strain 1041	United Kingdom	WTSI, Pathogen Informatics, Wellcome Trust Sanger Institute, CB10 1SA, United Kingdom	abscessus	1;1;1;1;1;1;1	1	abscessus/bolletii	abscessus	abscessus				abscessus
NZ_FVPE00000000	Mycobacterium abscessus subsp. bolletii strain 1056	United Kingdom	WTSI, Pathogen Informatics, Wellcome Trust Sanger Institute, CB10 1SA, United Kingdom	bolletii	17;22;15;15;new pattern 9;8;11	new ST pattern	abscessus/bolletii	bolletii	bolletii	bolletii
NZ_FVPF00000000	Mycobacterium abscessus subsp. abscessus strain 1050	United Kingdom	WTSI, Pathogen Informatics, Wellcome Trust Sanger Institute, CB10 1SA, United Kingdom	abscessus	5;12;1;new pattern 7;5;11;1	new ST pattern	abscessus/bolletii	abscessus	abscessus				abscessus
NZ_FVPG00000000	Mycobacterium abscessus subsp. abscessus strain 1061	United Kingdom	WTSI, Pathogen Informatics, Wellcome Trust Sanger Institute, CB10 1SA, United Kingdom	abscessus	1;1;1;1;1;1;1	1	abscessus/bolletii	abscessus	abscessus				abscessus
NZ_FVPH00000000	Mycobacterium abscessus subsp. massiliense strain 1057	United Kingdom	WTSI, Pathogen Informatics, Wellcome Trust Sanger Institute, CB10 1SA, United Kingdom	massiliense	11;13;4;9;6;11;11	37	massiliense	abscessus	massiliense			massiliense
NZ_FVPI00000000	Mycobacterium abscessus subsp. massiliense strain 1052	United Kingdom	WTSI, Pathogen Informatics, Wellcome Trust Sanger Institute, CB10 1SA, United Kingdom	massiliense	11;13;2;10;1;13;2	48	massiliense	massiliense	massiliense		massiliense
NZ_FVPJ00000000	Mycobacterium abscessus subsp. massiliense strain 1066	United Kingdom	WTSI, Pathogen Informatics, Wellcome Trust Sanger Institute, CB10 1SA, United Kingdom	massiliense	11;13;2;10;7;13;2	23	massiliense	massiliense	massiliense		massiliense	massiliense
NZ_FVPK00000000	Mycobacterium abscessus subsp. abscessus strain 1031	United Kingdom	WTSI, Pathogen Informatics, Wellcome Trust Sanger Institute, CB10 1SA, United Kingdom	abscessus	3;11;1;3;3;12;3	77	abscessus/bolletii	abscessus	abscessus				abscessus
NZ_FVPL00000000	Mycobacterium abscessus subsp. abscessus strain 1068	United Kingdom	WTSI, Pathogen Informatics, Wellcome Trust Sanger Institute, CB10 1SA, United Kingdom	abscessus	3;12;1;8;5;18;3	26	abscessus/bolletii	abscessus	abscessus				abscessus
NZ_FVPN00000000	Mycobacterium abscessus subsp. massiliense strain 1032	United Kingdom	WTSI, Pathogen Informatics, Wellcome Trust Sanger Institute, CB10 1SA, United Kingdom	massiliense	11;13;2;10;7;13;2	23	massiliense	massiliense	massiliense		massiliense	massiliense
NZ_FVPO00000000	Mycobacterium abscessus subsp. massiliense strain 1072	United Kingdom	WTSI, Pathogen Informatics, Wellcome Trust Sanger Institute, CB10 1SA, United Kingdom	massiliense	11;13;4;9;6;11;8	69	massiliense	massiliense	massiliense			massiliense
NZ_FVPP00000000	Mycobacterium abscessus subsp. abscessus strain 1078	United Kingdom	WTSI, Pathogen Informatics, Wellcome Trust Sanger Institute, CB10 1SA, United Kingdom	abscessus	1;1;1;1;1;1;1	1	abscessus/bolletii	abscessus	abscessus				abscessus
NZ_FVPQ00000000	Mycobacterium abscessus subsp. abscessus strain 1034	United Kingdom	WTSI, Pathogen Informatics, Wellcome Trust Sanger Institute, CB10 1SA, United Kingdom	abscessus	1;1;1;1;1;1;1	1	abscessus/bolletii	abscessus	abscessus				abscessus
NZ_FVPR00000000	Mycobacterium abscessus subsp. massiliense strain 1115	Australia	WTSI, Pathogen Informatics, Wellcome Trust Sanger Institute, CB10 1SA, United Kingdom	massiliense	21;13;4;5;new pattern 1;2;16	new ST pattern	massiliense	massiliense	massiliense		massiliense	massiliense
NZ_FVPS00000000	Mycobacterium abscessus subsp. bolletii strain 1128	United Kingdom	WTSI, Pathogen Informatics, Wellcome Trust Sanger Institute, CB10 1SA, United Kingdom	bolletii	4;9;19;15;9;8;4	119	abscessus/bolletii	bolletii	bolletii	bolletii
NZ_FVPT00000000	Mycobacterium abscessus subsp. abscessus strain 1129	United Kingdom	WTSI, Pathogen Informatics, Wellcome Trust Sanger Institute, CB10 1SA, United Kingdom	abscessus	5;12;1;new pattern 7;5;11;1	new ST pattern	abscessus/bolletii	abscessus	abscessus				abscessus
NZ_FVPU00000000	Mycobacterium abscessus subsp. abscessus strain 1084	United Kingdom	WTSI, Pathogen Informatics, Wellcome Trust Sanger Institute, CB10 1SA, United Kingdom	abscessus	5;12;1;new pattern 7;5;11;1	new ST pattern	abscessus/bolletii	abscessus	abscessus				abscessus
NZ_FVPV00000000	Mycobacterium abscessus subsp. massiliense strain 1035	United Kingdom	WTSI, Pathogen Informatics, Wellcome Trust Sanger Institute, CB10 1SA, United Kingdom	massiliense	11;13;2;10;1;13;2	48	massiliense	massiliense	massiliense		massiliense
NZ_FVPW00000000	Mycobacterium abscessus subsp. massiliense strain 1120	Australia	WTSI, Pathogen Informatics, Wellcome Trust Sanger Institute, CB10 1SA, United Kingdom	massiliense	11;13;2;10;7;13;2	23	massiliense	massiliense	massiliense		massiliense	massiliense
NZ_FVPX00000000	Mycobacterium abscessus subsp. massiliense strain 843	Australia	WTSI, Pathogen Informatics, Wellcome Trust Sanger Institute, CB10 1SA, United Kingdom	massiliense	11;13;2;10;7;13;2	23	massiliense	massiliense	massiliense		massiliense	massiliense
NZ_FVPY00000000	Mycobacterium abscessus subsp. abscessus strain 508	United Kingdom	WTSI, Pathogen Informatics, Wellcome Trust Sanger Institute, CB10 1SA, United Kingdom	abscessus	1;1;1;1;1;1;1	1	abscessus/bolletii	abscessus	abscessus				abscessus
NZ_FVPZ00000000	Mycobacterium abscessus subsp. bolletii strain 542	United Kingdom	WTSI, Pathogen Informatics, Wellcome Trust Sanger Institute, CB10 1SA, United Kingdom	bolletii	4;19;new pattern 4;15;4;8;21	new ST pattern	abscessus/bolletii	bolletii	bolletii	bolletii
NZ_FVQB00000000	Mycobacterium abscessus subsp. abscessus strain 844	Australia	WTSI, Pathogen Informatics, Wellcome Trust Sanger Institute, CB10 1SA, United Kingdom	abscessus	1;1;1;1;1;1;1	1	abscessus/bolletii	abscessus	abscessus				abscessus
NZ_FVQC00000000	Mycobacterium abscessus subsp. abscessus strain 1144	United Kingdom	WTSI, Pathogen Informatics, Wellcome Trust Sanger Institute, CB10 1SA, United Kingdom	abscessus	1;12;1;8;5;new pattern 9;1	new ST pattern	abscessus/bolletii	abscessus	abscessus				abscessus
NZ_FVQD00000000	Mycobacterium abscessus subsp. abscessus strain 904	United Kingdom	WTSI, Pathogen Informatics, Wellcome Trust Sanger Institute, CB10 1SA, United Kingdom	abscessus	3;12;1;3;3;3;10	122	abscessus/bolletii	abscessus	abscessus				abscessus
NZ_FVQE00000000	Mycobacterium abscessus subsp. massiliense strain 842	Australia	WTSI, Pathogen Informatics, Wellcome Trust Sanger Institute, CB10 1SA, United Kingdom	massiliense	11;13;2;10;7;13;2	23	massiliense	massiliense	massiliense		massiliense	massiliense
NZ_FVQF00000000	Mycobacterium abscessus subsp. abscessus strain 1145	United Kingdom	WTSI, Pathogen Informatics, Wellcome Trust Sanger Institute, CB10 1SA, United Kingdom	abscessus	1;1;1;1;1;1;1	1	abscessus/bolletii	abscessus	abscessus				abscessus
NZ_FVQG00000000	Mycobacterium abscessus subsp. abscessus strain 1150	United Kingdom	WTSI, Pathogen Informatics, Wellcome Trust Sanger Institute, CB10 1SA, United Kingdom	abscessus	1;1;1;1;1;1;1	1	abscessus/bolletii	abscessus	abscessus				abscessus
NZ_FVQH00000000	Mycobacterium abscessus subsp. massiliense strain 1140	United Kingdom	WTSI, Pathogen Informatics, Wellcome Trust Sanger Institute, CB10 1SA, United Kingdom	massiliense	11;14;2;20;6;2;23	78	massiliense	massiliense	massiliense		massiliense	massiliense
NZ_FVQI00000000	Mycobacterium abscessus subsp. abscessus strain 1123	United Kingdom	WTSI, Pathogen Informatics, Wellcome Trust Sanger Institute, CB10 1SA, United Kingdom	abscessus	1;1;1;1;1;1;1	1	abscessus/bolletii	abscessus	abscessus				abscessus
NZ_FVQJ00000000	Mycobacterium abscessus subsp. abscessus strain 1160	United Kingdom	WTSI, Pathogen Informatics, Wellcome Trust Sanger Institute, CB10 1SA, United Kingdom	abscessus	3;12;1;8;5;18;3	26	abscessus/bolletii	abscessus	abscessus				abscessus
NZ_FVQK00000000	Mycobacterium abscessus subsp. abscessus strain 1146	United Kingdom	WTSI, Pathogen Informatics, Wellcome Trust Sanger Institute, CB10 1SA, United Kingdom	abscessus	1;1;1;1;1;1;1	1	abscessus/bolletii	abscessus	abscessus				abscessus
NZ_FVQL00000000	Mycobacterium abscessus subsp. massiliense strain 1168	United Kingdom	WTSI, Pathogen Informatics, Wellcome Trust Sanger Institute, CB10 1SA, United Kingdom	massiliense	11;13;2;10;7;13;2	23	massiliense	massiliense	massiliense		massiliense	massiliense
NZ_FVQN00000000	Mycobacterium abscessus subsp. abscessus strain 1159	United Kingdom	WTSI, Pathogen Informatics, Wellcome Trust Sanger Institute, CB10 1SA, United Kingdom	abscessus	1;1;1;1;1;1;1	1	abscessus/bolletii	abscessus	abscessus				abscessus
NZ_FVQO00000000	Mycobacterium abscessus subsp. abscessus strain 1157	United Kingdom	WTSI, Pathogen Informatics, Wellcome Trust Sanger Institute, CB10 1SA, United Kingdom	abscessus	1;1;1;1;1;1;1	1	abscessus/bolletii	abscessus	abscessus				abscessus
NZ_FVQP00000000	Mycobacterium abscessus subsp. massiliense strain 1141	United Kingdom	WTSI, Pathogen Informatics, Wellcome Trust Sanger Institute, CB10 1SA, United Kingdom	massiliense	11;14;2;20;6;2;23	78	massiliense	massiliense	massiliense		massiliense	massiliense
NZ_FVQQ00000000	Mycobacterium abscessus subsp. abscessus strain 1158	United Kingdom	WTSI, Pathogen Informatics, Wellcome Trust Sanger Institute, CB10 1SA, United Kingdom	abscessus	3;12;1;8;5;18;3	26	abscessus/bolletii	abscessus	abscessus				abscessus
NZ_FVQR00000000	Mycobacterium abscessus subsp. abscessus strain 1148	United Kingdom	WTSI, Pathogen Informatics, Wellcome Trust Sanger Institute, CB10 1SA, United Kingdom	abscessus	3;12;1;8;5;18;3	26	abscessus/bolletii	abscessus	abscessus				abscessus
NZ_FVQS00000000	Mycobacterium abscessus subsp. abscessus strain 1149	United Kingdom	WTSI, Pathogen Informatics, Wellcome Trust Sanger Institute, CB10 1SA, United Kingdom	abscessus	3;12;1;8;5;18;3	26	abscessus/bolletii	abscessus	abscessus				abscessus
NZ_FVQT00000000	Mycobacterium abscessus subsp. abscessus strain 1147	United Kingdom	WTSI, Pathogen Informatics, Wellcome Trust Sanger Institute, CB10 1SA, United Kingdom	abscessus	3;12;1;8;5;18;3	26	abscessus/bolletii	abscessus	abscessus				abscessus
NZ_FVQU00000000	Mycobacterium abscessus subsp. abscessus strain 1152	United Kingdom	WTSI, Pathogen Informatics, Wellcome Trust Sanger Institute, CB10 1SA, United Kingdom	abscessus	3;12;1;8;5;18;3	26	abscessus/bolletii	abscessus	abscessus				abscessus
NZ_FVQV00000000	Mycobacterium abscessus subsp. abscessus strain 1151	United Kingdom	WTSI, Pathogen Informatics, Wellcome Trust Sanger Institute, CB10 1SA, United Kingdom	abscessus	1;1;1;1;1;1;1	1	abscessus/bolletii	abscessus	abscessus				abscessus
NZ_FVQW00000000	Mycobacterium abscessus subsp. abscessus strain 1153	United Kingdom	WTSI, Pathogen Informatics, Wellcome Trust Sanger Institute, CB10 1SA, United Kingdom	abscessus	3;1;1;3;3;3;10	20	abscessus/bolletii	abscessus	abscessus				abscessus
NZ_FVQX00000000	Mycobacterium abscessus subsp. abscessus strain 1156	United Kingdom	WTSI, Pathogen Informatics, Wellcome Trust Sanger Institute, CB10 1SA, United Kingdom	abscessus	3;12;1;8;5;18;3	26	abscessus/bolletii	abscessus	abscessus				abscessus
NZ_FVQY00000000	Mycobacterium abscessus subsp. abscessus strain 1155	United Kingdom	WTSI, Pathogen Informatics, Wellcome Trust Sanger Institute, CB10 1SA, United Kingdom	abscessus	3;12;1;8;5;18;3	26	abscessus/bolletii	abscessus	abscessus				abscessus
NZ_FVQZ00000000	Mycobacterium abscessus subsp. abscessus strain 1143	United Kingdom	WTSI, Pathogen Informatics, Wellcome Trust Sanger Institute, CB10 1SA, United Kingdom	abscessus	3;11;1;3;3;5;10	49	abscessus/bolletii	abscessus	abscessus				abscessus
NZ_FVRA00000000	Mycobacterium abscessus subsp. massiliense strain 1168	United Kingdom	WTSI, Pathogen Informatics, Wellcome Trust Sanger Institute, CB10 1SA, United Kingdom	massiliense	11;13;2;10;7;13;2	23	massiliense	massiliense	massiliense		massiliense	massiliense
NZ_FVRB00000000	Mycobacterium abscessus subsp. massiliense strain 1168	United Kingdom	WTSI, Pathogen Informatics, Wellcome Trust Sanger Institute, CB10 1SA, United Kingdom	massiliense	11;13;2;10;7;13;2	23	massiliense	massiliense	massiliense		massiliense	massiliense
NZ_FVRC00000000	Mycobacterium abscessus subsp. massiliense strain 1168	United Kingdom	WTSI, Pathogen Informatics, Wellcome Trust Sanger Institute, CB10 1SA, United Kingdom	massiliense	11;13;2;10;7;13;2	23	massiliense	massiliense	massiliense		massiliense	massiliense
NZ_FVRD00000000	Mycobacterium abscessus subsp. massiliense strain 1168	United Kingdom	WTSI, Pathogen Informatics, Wellcome Trust Sanger Institute, CB10 1SA, United Kingdom	massiliense	11;13;2;10;7;13;2	23	massiliense	massiliense	massiliense		massiliense	massiliense
NZ_FVRE00000000	Mycobacterium abscessus subsp. massiliense strain 1168	United Kingdom	WTSI, Pathogen Informatics, Wellcome Trust Sanger Institute, CB10 1SA, United Kingdom	massiliense	11;13;2;10;7;13;2	23	massiliense	massiliense	massiliense		massiliense	massiliense
NZ_FVRF00000000	Mycobacterium abscessus subsp. massiliense strain 1168	United Kingdom	WTSI, Pathogen Informatics, Wellcome Trust Sanger Institute, CB10 1SA, United Kingdom	massiliense	11;13;2;10;7;13;2	23	massiliense	massiliense	massiliense		massiliense	massiliense
NZ_FVRG00000000	Mycobacterium abscessus subsp. massiliense strain 1168	United Kingdom	WTSI, Pathogen Informatics, Wellcome Trust Sanger Institute, CB10 1SA, United Kingdom	massiliense	11;13;2;10;7;13;2	23	massiliense	massiliense	massiliense		massiliense	massiliense
NZ_FVRH00000000	Mycobacterium abscessus subsp. massiliense strain 1168	United Kingdom	WTSI, Pathogen Informatics, Wellcome Trust Sanger Institute, CB10 1SA, United Kingdom	massiliense	11;13;2;10;7;13;2	23	massiliense	massiliense	massiliense		massiliense	massiliense
NZ_FVRI00000000	Mycobacterium abscessus subsp. massiliense strain 1168	United Kingdom	WTSI, Pathogen Informatics, Wellcome Trust Sanger Institute, CB10 1SA, United Kingdom	massiliense	11;13;2;10;7;13;2	23	massiliense	massiliense	massiliense		massiliense	massiliense
NZ_FVRJ00000000	Mycobacterium abscessus subsp. massiliense strain 1168	United Kingdom	WTSI, Pathogen Informatics, Wellcome Trust Sanger Institute, CB10 1SA, United Kingdom	massiliense	11;13;2;10;7;13;2	23	massiliense	massiliense	massiliense		massiliense	massiliense
NZ_FVRK00000000	Mycobacterium abscessus subsp. massiliense strain 1168	United Kingdom	WTSI, Pathogen Informatics, Wellcome Trust Sanger Institute, CB10 1SA, United Kingdom	massiliense	11;13;2;10;7;13;2	23	massiliense	massiliense	massiliense		massiliense	massiliense
NZ_FVRL00000000	Mycobacterium abscessus subsp. massiliense strain 1168	United Kingdom	WTSI, Pathogen Informatics, Wellcome Trust Sanger Institute, CB10 1SA, United Kingdom	massiliense	11;13;2;10;7;13;2	23	massiliense	massiliense	massiliense		massiliense	massiliense
NZ_FVRM00000000	Mycobacterium abscessus subsp. massiliense strain 1168	United Kingdom	WTSI, Pathogen Informatics, Wellcome Trust Sanger Institute, CB10 1SA, United Kingdom	massiliense	11;13;2;10;7;13;2	23	massiliense	massiliense	massiliense		massiliense	massiliense
NZ_FVRN00000000	Mycobacterium abscessus subsp. massiliense strain 1168	United Kingdom	WTSI, Pathogen Informatics, Wellcome Trust Sanger Institute, CB10 1SA, United Kingdom	massiliense	11;13;2;10;7;13;2	23	massiliense	massiliense	massiliense		massiliense	massiliense
NZ_FVRO00000000	Mycobacterium abscessus subsp. massiliense strain 1168	United Kingdom	WTSI, Pathogen Informatics, Wellcome Trust Sanger Institute, CB10 1SA, United Kingdom	massiliense	11;13;2;10;7;13;2	23	massiliense	massiliense	massiliense		massiliense	massiliense
NZ_FVRP00000000	Mycobacterium abscessus subsp. massiliense strain 1168	United Kingdom	WTSI, Pathogen Informatics, Wellcome Trust Sanger Institute, CB10 1SA, United Kingdom	massiliense	11;13;2;10;7;13;2	23	massiliense	massiliense	massiliense		massiliense	massiliense
NZ_FVRQ00000000	Mycobacterium abscessus subsp. massiliense strain 1168	United Kingdom	WTSI, Pathogen Informatics, Wellcome Trust Sanger Institute, CB10 1SA, United Kingdom	massiliense	11;13;2;10;7;13;2	23	massiliense	massiliense	massiliense		massiliense	massiliense
NZ_FVRR00000000	Mycobacterium abscessus subsp. massiliense strain 1168	United Kingdom	WTSI, Pathogen Informatics, Wellcome Trust Sanger Institute, CB10 1SA, United Kingdom	massiliense	11;13;2;10;7;13;2	23	massiliense	massiliense	massiliense		massiliense	massiliense
NZ_FVRS00000000	Mycobacterium abscessus subsp. massiliense strain 1168	United Kingdom	WTSI, Pathogen Informatics, Wellcome Trust Sanger Institute, CB10 1SA, United Kingdom	massiliense	11;13;2;10;7;13;2	23	massiliense	massiliense	massiliense		massiliense	massiliense
NZ_FVRT00000000	Mycobacterium abscessus subsp. massiliense strain 1168	United Kingdom	WTSI, Pathogen Informatics, Wellcome Trust Sanger Institute, CB10 1SA, United Kingdom	massiliense	11;13;2;10;7;13;2	23	massiliense	massiliense	massiliense		massiliense	massiliense
NZ_FVRU00000000	Mycobacterium abscessus subsp. massiliense strain 1177	United Kingdom	WTSI, Pathogen Informatics, Wellcome Trust Sanger Institute, CB10 1SA, United Kingdom	massiliense	11;13;2;10;7;13;2	23	massiliense	massiliense	massiliense		massiliense	massiliense
NZ_FVRV00000000	Mycobacterium abscessus subsp. massiliense strain 1178	United Kingdom	WTSI, Pathogen Informatics, Wellcome Trust Sanger Institute, CB10 1SA, United Kingdom	massiliense	11;13;2;10;7;13;2	23	massiliense	massiliense	massiliense		massiliense	massiliense
NZ_FVRW00000000	Mycobacterium abscessus subsp. massiliense strain Room_15_sink	United Kingdom	WTSI, Pathogen Informatics, Wellcome Trust Sanger Institute, CB10 1SA, United Kingdom	massiliense	11;13;2;10;7;13;2	23	massiliense	massiliense	massiliense		massiliense	massiliense
NZ_FVRX00000000	Mycobacterium abscessus subsp. massiliense strain aerosol_13	Australia	WTSI, Pathogen Informatics, Wellcome Trust Sanger Institute, CB10 1SA, United Kingdom	massiliense	11;14;2;10;new pattern 4;2;23	new ST pattern	massiliense	massiliense	massiliense		massiliense	massiliense
NZ_FVRY00000000	Mycobacterium abscessus subsp. massiliense strain aerosol_1	Australia	WTSI, Pathogen Informatics, Wellcome Trust Sanger Institute, CB10 1SA, United Kingdom	massiliense	11;14;2;10;new pattern 4;2;23	new ST pattern	massiliense	massiliense	massiliense		massiliense	massiliense
NZ_FVRZ00000000	Mycobacterium abscessus subsp. massiliense strain aerosol_14	Australia	WTSI, Pathogen Informatics, Wellcome Trust Sanger Institute, CB10 1SA, United Kingdom	massiliense	11;14;2;10;new pattern 4;2;23	new ST pattern	massiliense	massiliense	massiliense		massiliense	massiliense
NZ_FVSA00000000	Mycobacterium abscessus subsp. massiliense strain aerosol_Sputum_1	Australia	WTSI, Pathogen Informatics, Wellcome Trust Sanger Institute, CB10 1SA, United Kingdom	massiliense	11;14;2;10;new pattern 4;2;23	new ST pattern	massiliense	massiliense	massiliense		massiliense	massiliense
NZ_FVSB00000000	Mycobacterium abscessus subsp. massiliense strain aerosol_15	Australia	WTSI, Pathogen Informatics, Wellcome Trust Sanger Institute, CB10 1SA, United Kingdom	massiliense	11;14;2;10;new pattern 4;2;23	new ST pattern	massiliense	massiliense	massiliense		massiliense	massiliense
NZ_FVSC00000000	Mycobacterium abscessus subsp. massiliense strain aerosol_17	Australia	WTSI, Pathogen Informatics, Wellcome Trust Sanger Institute, CB10 1SA, United Kingdom	massiliense	11;14;2;10;new pattern 4;2;23	new ST pattern	massiliense	massiliense	massiliense		massiliense	massiliense
NZ_FVSD00000000	Mycobacterium abscessus subsp. massiliense strain aerosol_19	Australia	WTSI, Pathogen Informatics, Wellcome Trust Sanger Institute, CB10 1SA, United Kingdom	massiliense	11;14;2;10;new pattern 4;2;23	new ST pattern	massiliense	massiliense	massiliense		massiliense	massiliense
NZ_FVSF00000000	Mycobacterium abscessus subsp. massiliense strain aerosol_18	Australia	WTSI, Pathogen Informatics, Wellcome Trust Sanger Institute, CB10 1SA, United Kingdom	massiliense	11;14;2;10;new pattern 4;2;23	new ST pattern	massiliense	massiliense	massiliense		massiliense	massiliense
NZ_FVSG00000000	Mycobacterium abscessus subsp. massiliense strain aerosol_4	Australia	WTSI, Pathogen Informatics, Wellcome Trust Sanger Institute, CB10 1SA, United Kingdom	massiliense	11;14;2;10;new pattern 4;2;23	new ST pattern	massiliense	massiliense	massiliense		massiliense	massiliense
NZ_FVSH00000000	Mycobacterium abscessus subsp. massiliense strain aerosol_Sputum_2	Australia	WTSI, Pathogen Informatics, Wellcome Trust Sanger Institute, CB10 1SA, United Kingdom	massiliense	11;14;2;10;new pattern 4;2;23	new ST pattern	massiliense	massiliense	massiliense		massiliense	massiliense
NZ_FVSI00000000	Mycobacterium abscessus subsp. massiliense strain aerosol_24	Australia	WTSI, Pathogen Informatics, Wellcome Trust Sanger Institute, CB10 1SA, United Kingdom	massiliense	11;14;2;10;new pattern 4;2;23	new ST pattern	massiliense	massiliense	massiliense		massiliense	massiliense
NZ_FVSJ00000000	Mycobacterium abscessus subsp. massiliense strain aerosol_25	Australia	WTSI, Pathogen Informatics, Wellcome Trust Sanger Institute, CB10 1SA, United Kingdom	massiliense	11;14;2;10;new pattern 4;2;23	new ST pattern	massiliense	massiliense	massiliense		massiliense	massiliense
NZ_FVSL00000000	Mycobacterium abscessus subsp. massiliense strain aerosol_5	Australia	WTSI, Pathogen Informatics, Wellcome Trust Sanger Institute, CB10 1SA, United Kingdom	massiliense	11;14;2;10;new pattern 4;2;23	new ST pattern	massiliense	massiliense	massiliense		massiliense	massiliense
NZ_FVSN00000000	Mycobacterium abscessus subsp. abscessus strain 2	United Kingdom	WTSI, Pathogen Informatics, Wellcome Trust Sanger Institute, CB10 1SA, United Kingdom	abscessus	3;1;1;3;3;3;10	20	abscessus/bolletii	abscessus	abscessus				abscessus
NZ_FVSO00000000	Mycobacterium abscessus subsp. abscessus strain 445	United Kingdom	WTSI, Pathogen Informatics, Wellcome Trust Sanger Institute, CB10 1SA, United Kingdom	abscessus	1;1;1;1;1;1;1	1	abscessus/bolletii	abscessus	abscessus				abscessus
NZ_FVSP00000000	Mycobacterium abscessus subsp. massiliense strain aerosol_9	Australia	WTSI, Pathogen Informatics, Wellcome Trust Sanger Institute, CB10 1SA, United Kingdom	massiliense	11;14;2;10;new pattern 4;2;23	new ST pattern	massiliense	massiliense	massiliense		massiliense	massiliense
NZ_FVSQ00000000	Mycobacterium abscessus subsp. massiliense strain 471	United Kingdom	WTSI, Pathogen Informatics, Wellcome Trust Sanger Institute, CB10 1SA, United Kingdom	massiliense	11;14;4;24;6;2;16	117	massiliense	massiliense	massiliense		massiliense	massiliense
NZ_FVSR00000000	Mycobacterium abscessus subsp. abscessus strain 462	United Kingdom	WTSI, Pathogen Informatics, Wellcome Trust Sanger Institute, CB10 1SA, United Kingdom	abscessus	7;1;1;8;5;6;1	18	abscessus/bolletii	abscessus	abscessus				abscessus
NZ_FVSS00000000	Mycobacterium abscessus subsp. massiliense strain aerosol_7	Australia	WTSI, Pathogen Informatics, Wellcome Trust Sanger Institute, CB10 1SA, United Kingdom	massiliense	11;14;2;10;new pattern 4;2;23	new ST pattern	massiliense	massiliense	massiliense		massiliense	massiliense
NZ_FVST00000000	Mycobacterium abscessus subsp. abscessus strain 472	United Kingdom	WTSI, Pathogen Informatics, Wellcome Trust Sanger Institute, CB10 1SA, United Kingdom	abscessus	3;1;1;3;19;3;10	108	abscessus/bolletii	abscessus	abscessus				abscessus
NZ_FVSU00000000	Mycobacterium abscessus subsp. abscessus strain 473	United Kingdom	WTSI, Pathogen Informatics, Wellcome Trust Sanger Institute, CB10 1SA, United Kingdom	abscessus	1;1;1;1;1;1;1	1	abscessus/bolletii	abscessus	abscessus				abscessus
NZ_FVSV00000000	Mycobacterium abscessus subsp. massiliense strain aerosol_10	Australia	WTSI, Pathogen Informatics, Wellcome Trust Sanger Institute, CB10 1SA, United Kingdom	massiliense	11;14;2;10;new pattern 4;2;23	new ST pattern	massiliense	massiliense	massiliense		massiliense	massiliense
NZ_FVSW00000000	Mycobacterium abscessus subsp. massiliense strain aerosol_11	Australia	WTSI, Pathogen Informatics, Wellcome Trust Sanger Institute, CB10 1SA, United Kingdom	massiliense	11;14;2;10;new pattern 4;2;23	new ST pattern	massiliense	massiliense	massiliense		massiliense	massiliense
NZ_FVSX00000000	Mycobacterium abscessus subsp. massiliense strain 441	United Kingdom	WTSI, Pathogen Informatics, Wellcome Trust Sanger Institute, CB10 1SA, United Kingdom	massiliense	11;20;4;10;8;13;2	34	massiliense	massiliense	massiliense		massiliense	massiliense
NZ_FVSY00000000	Mycobacterium abscessus subsp. massiliense strain 474	United Kingdom	WTSI, Pathogen Informatics, Wellcome Trust Sanger Institute, CB10 1SA, United Kingdom	massiliense	11;13;4;9;6;11;8	69	massiliense	massiliense	massiliense			massiliense
NZ_FVSZ00000000	Mycobacterium abscessus subsp. abscessus strain 475	United Kingdom	WTSI, Pathogen Informatics, Wellcome Trust Sanger Institute, CB10 1SA, United Kingdom	abscessus	3;11;1;8;3;32;3	152	abscessus/bolletii	abscessus	abscessus				abscessus
NZ_FVTA00000000	Mycobacterium abscessus subsp. massiliense strain 478	United Kingdom	WTSI, Pathogen Informatics, Wellcome Trust Sanger Institute, CB10 1SA, United Kingdom	abscessus	11;13;4;9;6;11;11	37	massiliense	abscessus	massiliense			massiliense
NZ_FVTB00000000	Mycobacterium abscessus subsp. massiliense strain 476	United Kingdom	WTSI, Pathogen Informatics, Wellcome Trust Sanger Institute, CB10 1SA, United Kingdom	abscessus	11;13;4;9;6;11;11	37	massiliense	abscessus	massiliense			massiliense
NZ_FVTC00000000	Mycobacterium abscessus subsp. bolletii strain 479	United Kingdom	WTSI, Pathogen Informatics, Wellcome Trust Sanger Institute, CB10 1SA, United Kingdom	bolletii	4;9;6;7;4;8;8	10	abscessus/bolletii	bolletii	bolletii	bolletii
NZ_FVTD00000000	Mycobacterium abscessus subsp. massiliense strain 482	United Kingdom	WTSI, Pathogen Informatics, Wellcome Trust Sanger Institute, CB10 1SA, United Kingdom	massiliense	11;13;2;10;7;13;2	23	massiliense	massiliense	massiliense		massiliense	massiliense
NZ_FVTE00000000	Mycobacterium abscessus subsp. massiliense strain 483	United Kingdom	WTSI, Pathogen Informatics, Wellcome Trust Sanger Institute, CB10 1SA, United Kingdom	massiliense	11;14;4;24;6;2;16	117	massiliense	massiliense	massiliense		massiliense	massiliense
NZ_FVTF00000000	Mycobacterium abscessus subsp. abscessus strain 484	United Kingdom	WTSI, Pathogen Informatics, Wellcome Trust Sanger Institute, CB10 1SA, United Kingdom	abscessus	7;5;1;8;5;6;1	33	abscessus/bolletii	abscessus	abscessus				abscessus
NZ_FVTG00000000	Mycobacterium abscessus subsp. massiliense strain 485	United Kingdom	WTSI, Pathogen Informatics, Wellcome Trust Sanger Institute, CB10 1SA, United Kingdom	abscessus	11;13;4;9;6;11;11	37	massiliense	abscessus	massiliense			massiliense
NZ_FVTH00000000	Mycobacterium abscessus subsp. abscessus strain 488	United Kingdom	WTSI, Pathogen Informatics, Wellcome Trust Sanger Institute, CB10 1SA, United Kingdom	abscessus	5;12;1;new pattern 7;5;11;1	new ST pattern	abscessus/bolletii	abscessus	abscessus				abscessus
NZ_FVTI00000000	Mycobacterium abscessus subsp. abscessus strain 486	United Kingdom	WTSI, Pathogen Informatics, Wellcome Trust Sanger Institute, CB10 1SA, United Kingdom	abscessus	5;12;1;new pattern 7;5;11;1	new ST pattern	abscessus/bolletii	abscessus	abscessus				abscessus
NZ_FVTK00000000	Mycobacterium abscessus subsp. abscessus strain 489	United Kingdom	WTSI, Pathogen Informatics, Wellcome Trust Sanger Institute, CB10 1SA, United Kingdom	abscessus	1;1;1;1;1;1;1	1	abscessus/bolletii	abscessus	abscessus				abscessus
NZ_FVTL00000000	Mycobacterium abscessus subsp. abscessus strain 588	USA	WTSI, Pathogen Informatics, Wellcome Trust Sanger Institute, CB10 1SA, United Kingdom	abscessus	1;1;1;1;1;1;1	1	abscessus/bolletii	abscessus	abscessus				abscessus
NZ_FVTM00000000	Mycobacterium abscessus subsp. abscessus strain 575	USA	WTSI, Pathogen Informatics, Wellcome Trust Sanger Institute, CB10 1SA, United Kingdom	abscessus	3;11;1;3;3;3;10	new ST pattern	abscessus/bolletii	abscessus	abscessus				abscessus
NZ_FVTN00000000	Mycobacterium abscessus subsp. massiliense strain 525	Denmark	WTSI, Pathogen Informatics, Wellcome Trust Sanger Institute, CB10 1SA, United Kingdom	massiliense	11;13;2;10;7;13;2	23	massiliense	massiliense	massiliense		massiliense	massiliense
NZ_FVTO00000000	Mycobacterium abscessus subsp. massiliense strain 609	USA	WTSI, Pathogen Informatics, Wellcome Trust Sanger Institute, CB10 1SA, United Kingdom	massiliense	11;13;2;10;7;13;2	23	massiliense	massiliense	massiliense		massiliense	massiliense
NZ_FVTP00000000	Mycobacterium abscessus subsp. abscessus strain 599	USA	WTSI, Pathogen Informatics, Wellcome Trust Sanger Institute, CB10 1SA, United Kingdom	abscessus	20;1;18;3;5;1;3	new ST pattern	abscessus/bolletii	abscessus	abscessus				abscessus
NZ_FVTQ00000000	Mycobacterium abscessus subsp. abscessus strain 593	USA	WTSI, Pathogen Informatics, Wellcome Trust Sanger Institute, CB10 1SA, United Kingdom	abscessus	3;28;1;3;3;18;3	120	abscessus/bolletii	abscessus	abscessus				abscessus
NZ_FVTR00000000	Mycobacterium abscessus subsp. massiliense strain 659	USA	WTSI, Pathogen Informatics, Wellcome Trust Sanger Institute, CB10 1SA, United Kingdom	abscessus	11;13;4;9;6;11;11	37	massiliense	abscessus	massiliense			massiliense
NZ_FVTS00000000	Mycobacterium abscessus subsp. abscessus strain 674	USA	WTSI, Pathogen Informatics, Wellcome Trust Sanger Institute, CB10 1SA, United Kingdom	abscessus	18;12;1;8;5;3;10	196	abscessus/bolletii	abscessus	abscessus				abscessus
NZ_FVTT00000000	Mycobacterium abscessus subsp. massiliense strain 682	USA	WTSI, Pathogen Informatics, Wellcome Trust Sanger Institute, CB10 1SA, United Kingdom	massiliense	11;13;2;10;7;13;2	23	massiliense	massiliense	massiliense		massiliense	massiliense
NZ_FVTU00000000	Mycobacterium abscessus subsp. abscessus strain 719	USA	WTSI, Pathogen Informatics, Wellcome Trust Sanger Institute, CB10 1SA, United Kingdom	abscessus	3;1;1;3;5;15;1	22	abscessus/bolletii	abscessus	abscessus				abscessus
NZ_FVTV00000000	Mycobacterium abscessus subsp. abscessus strain 697	USA	WTSI, Pathogen Informatics, Wellcome Trust Sanger Institute, CB10 1SA, United Kingdom	abscessus	3;12;1;8;5;18;3	26	abscessus/bolletii	abscessus	abscessus				abscessus
NZ_FVTW00000000	Mycobacterium abscessus subsp. abscessus strain 11	United Kingdom	WTSI, Pathogen Informatics, Wellcome Trust Sanger Institute, CB10 1SA, United Kingdom	abscessus	3;12;1;8;5;18;3	26	abscessus/bolletii	abscessus	abscessus				abscessus
NZ_FVTX00000000	Mycobacterium abscessus subsp. bolletii strain 17	United Kingdom	WTSI, Pathogen Informatics, Wellcome Trust Sanger Institute, CB10 1SA, United Kingdom	bolletii	4;4;5;7;15;8;11	52	abscessus/bolletii	bolletii	bolletii	bolletii
NZ_FVTY00000000	Mycobacterium abscessus subsp. abscessus strain 10	United Kingdom	WTSI, Pathogen Informatics, Wellcome Trust Sanger Institute, CB10 1SA, United Kingdom	abscessus	1;1;1;1;1;1;1	1	abscessus/bolletii	abscessus	abscessus				abscessus
NZ_FVTZ00000000	Mycobacterium abscessus subsp. abscessus strain 4	United Kingdom	WTSI, Pathogen Informatics, Wellcome Trust Sanger Institute, CB10 1SA, United Kingdom	abscessus	7;5;1;8;5;6;1	33	abscessus/bolletii	abscessus	abscessus				abscessus
NZ_FVUA00000000	Mycobacterium abscessus subsp. abscessus strain 1	United Kingdom	WTSI, Pathogen Informatics, Wellcome Trust Sanger Institute, CB10 1SA, United Kingdom	abscessus	3;12;1;8;5;18;3	26	abscessus/bolletii	abscessus	abscessus				abscessus
NZ_FVUB00000000	Mycobacterium abscessus subsp. abscessus strain 18	United Kingdom	WTSI, Pathogen Informatics, Wellcome Trust Sanger Institute, CB10 1SA, United Kingdom	abscessus	1;1;1;1;1;1;1	1	abscessus/bolletii	abscessus	abscessus				abscessus
NZ_FVUC00000000	Mycobacterium abscessus subsp. massiliense strain 12	United Kingdom	WTSI, Pathogen Informatics, Wellcome Trust Sanger Institute, CB10 1SA, United Kingdom	massiliense	11;14;7;5;2;6;24	new ST pattern	massiliense	massiliense	massiliense		massiliense	massiliense
NZ_FVUD00000000	Mycobacterium abscessus subsp. massiliense strain 6	United Kingdom	WTSI, Pathogen Informatics, Wellcome Trust Sanger Institute, CB10 1SA, United Kingdom	massiliense	11;14;7;5;2;6;24	new ST pattern	massiliense	massiliense	massiliense		massiliense	massiliense
NZ_FVUE00000000	Mycobacterium abscessus subsp. massiliense strain 132	United Kingdom	WTSI, Pathogen Informatics, Wellcome Trust Sanger Institute, CB10 1SA, United Kingdom	massiliense	11;14;4;24;6;2;16	117	massiliense	massiliense	massiliense		massiliense	massiliense
NZ_FVUF00000000	Mycobacterium abscessus subsp. abscessus strain 9	United Kingdom	WTSI, Pathogen Informatics, Wellcome Trust Sanger Institute, CB10 1SA, United Kingdom	abscessus	3;12;1;8;5;18;3	26	abscessus/bolletii	abscessus	abscessus				abscessus
NZ_FVUG00000000	Mycobacterium abscessus subsp. abscessus strain 85	Ireland	WTSI, Pathogen Informatics, Wellcome Trust Sanger Institute, CB10 1SA, United Kingdom	abscessus	3;1;1;3;3;18;new pattern 4	new ST pattern	abscessus/bolletii	abscessus	abscessus				abscessus
NZ_FVUH00000000	Mycobacterium abscessus subsp. massiliense strain 130	United Kingdom	WTSI, Pathogen Informatics, Wellcome Trust Sanger Institute, CB10 1SA, United Kingdom	massiliense	11;14;4;24;6;2;16	117	massiliense	massiliense	massiliense		massiliense	massiliense
NZ_FVUI00000000	Mycobacterium abscessus subsp. abscessus strain 89	Ireland	WTSI, Pathogen Informatics, Wellcome Trust Sanger Institute, CB10 1SA, United Kingdom	abscessus	7;5;1;8;5;6;1	33	abscessus/bolletii	abscessus	abscessus				abscessus
NZ_FVUJ00000000	Mycobacterium abscessus subsp. bolletii strain 138	United Kingdom	WTSI, Pathogen Informatics, Wellcome Trust Sanger Institute, CB10 1SA, United Kingdom	bolletii	4;29;5;15;27;4;8	new ST pattern	abscessus/bolletii	bolletii	bolletii	bolletii
NZ_FVUL00000000	Mycobacterium abscessus subsp. massiliense strain 156	United Kingdom	WTSI, Pathogen Informatics, Wellcome Trust Sanger Institute, CB10 1SA, United Kingdom	massiliense	11;13;4;9;6;11;8	69	massiliense	massiliense	massiliense		massiliense	massiliense
NZ_FVUM00000000	Mycobacterium abscessus subsp. massiliense strain 152	United Kingdom	WTSI, Pathogen Informatics, Wellcome Trust Sanger Institute, CB10 1SA, United Kingdom	massiliense	11;13;4;9;6;11;8	69	massiliense	massiliense	massiliense		massiliense	massiliense
NZ_FVUN00000000	Mycobacterium abscessus subsp. abscessus strain 140	United Kingdom	WTSI, Pathogen Informatics, Wellcome Trust Sanger Institute, CB10 1SA, United Kingdom	abscessus	3;1;1;3;3;3;10	20	abscessus/bolletii	abscessus	abscessus				abscessus
NZ_FVUO00000000	Mycobacterium abscessus subsp. massiliense strain 139	United Kingdom	WTSI, Pathogen Informatics, Wellcome Trust Sanger Institute, CB10 1SA, United Kingdom	massiliense	11;14;4;24;6;2;16	117	massiliense	massiliense	massiliense		massiliense	massiliense
NZ_FVUP00000000	Mycobacterium abscessus subsp. massiliense strain 93	Ireland	WTSI, Pathogen Informatics, Wellcome Trust Sanger Institute, CB10 1SA, United Kingdom	massiliense	11;14;4;24;6;2;16	117	massiliense	massiliense	massiliense		massiliense	massiliense
NZ_FVUQ00000000	Mycobacterium abscessus subsp. abscessus strain 718	USA	WTSI, Pathogen Informatics, Wellcome Trust Sanger Institute, CB10 1SA, United Kingdom	abscessus	1;1;1;1;1;1;1	1	abscessus/bolletii	abscessus	abscessus				abscessus
NZ_FVUR00000000	Mycobacterium abscessus subsp. abscessus strain 679	USA	WTSI, Pathogen Informatics, Wellcome Trust Sanger Institute, CB10 1SA, United Kingdom	abscessus	3;11;1;3;3;1;3	new ST pattern	abscessus/bolletii	abscessus	abscessus				abscessus
NZ_FVUS00000000	Mycobacterium abscessus subsp. abscessus strain 632	USA	WTSI, Pathogen Informatics, Wellcome Trust Sanger Institute, CB10 1SA, United Kingdom	abscessus	3;12;1;8;5;18;3	26	abscessus/bolletii	abscessus	abscessus				abscessus
NZ_FVUT00000000	Mycobacterium abscessus subsp. abscessus strain 614	USA	WTSI, Pathogen Informatics, Wellcome Trust Sanger Institute, CB10 1SA, United Kingdom	abscessus	5;12;1;new pattern 7;5;23;1	new ST pattern	abscessus/bolletii	abscessus	abscessus				abscessus
NZ_FVUU00000000	Mycobacterium abscessus subsp. massiliense strain 535	Denmark	WTSI, Pathogen Informatics, Wellcome Trust Sanger Institute, CB10 1SA, United Kingdom	massiliense	11;13;2;10;1;13;2	48	massiliense	massiliense	massiliense		massiliense
NZ_FVUV00000000	Mycobacterium abscessus subsp. massiliense strain 519	USA	WTSI, Pathogen Informatics, Wellcome Trust Sanger Institute, CB10 1SA, United Kingdom	massiliense	11;20;4;10;8;13;2	34	massiliense	massiliense	massiliense		massiliense	massiliense
NZ_FVUW00000000	Mycobacterium abscessus subsp. abscessus strain 720	USA	WTSI, Pathogen Informatics, Wellcome Trust Sanger Institute, CB10 1SA, United Kingdom	abscessus	1;1;1;1;1;1;1	1	abscessus/bolletii	abscessus	abscessus				abscessus
NZ_FVUX00000000	Mycobacterium abscessus subsp. massiliense strain 688	USA	WTSI, Pathogen Informatics, Wellcome Trust Sanger Institute, CB10 1SA, United Kingdom	abscessus	11;13;4;9;6;11;11	37	massiliense	abscessus	massiliense			massiliense
NZ_FVUY00000000	Mycobacterium abscessus subsp. massiliense strain 651	USA	WTSI, Pathogen Informatics, Wellcome Trust Sanger Institute, CB10 1SA, United Kingdom	abscessus	11;13;4;9;6;11;11	37	massiliense	abscessus	massiliense			massiliense
NZ_FVUZ00000000	Mycobacterium abscessus subsp. massiliense strain 730	United Kingdom	WTSI, Pathogen Informatics, Wellcome Trust Sanger Institute, CB10 1SA, United Kingdom	massiliense	11;14;4;24;6;2;16	117	massiliense	massiliense	massiliense		massiliense	massiliense
NZ_FVVA00000000	Mycobacterium abscessus subsp. abscessus strain 592	USA	WTSI, Pathogen Informatics, Wellcome Trust Sanger Institute, CB10 1SA, United Kingdom	abscessus	1;1;1;1;1;1;1	1	abscessus/bolletii	abscessus	abscessus				abscessus
NZ_FVVB00000000	Mycobacterium abscessus subsp. abscessus strain 716	USA	WTSI, Pathogen Informatics, Wellcome Trust Sanger Institute, CB10 1SA, United Kingdom	abscessus	1;1;1;1;1;1;1	1	abscessus/bolletii	abscessus	abscessus				abscessus
NZ_FVVC00000000	Mycobacterium abscessus subsp. abscessus strain 514	Denmark	WTSI, Pathogen Informatics, Wellcome Trust Sanger Institute, CB10 1SA, United Kingdom	abscessus	3;12;1;3;3;29;3	new ST pattern	abscessus/bolletii	abscessus	abscessus				abscessus
NZ_FVVD00000000	Mycobacterium abscessus subsp. abscessus strain 715	USA	WTSI, Pathogen Informatics, Wellcome Trust Sanger Institute, CB10 1SA, United Kingdom	abscessus	3;12;1;8;5;23;18	59	abscessus/bolletii	abscessus	abscessus				abscessus
NZ_FVVE00000000	Mycobacterium abscessus subsp. abscessus strain 605	USA	WTSI, Pathogen Informatics, Wellcome Trust Sanger Institute, CB10 1SA, United Kingdom	abscessus	3;12;1;8;5;new pattern 14;1	new ST pattern	abscessus/bolletii	abscessus	abscessus				abscessus
NZ_FVVF00000000	Mycobacterium abscessus subsp. massiliense strain 635	USA	WTSI, Pathogen Informatics, Wellcome Trust Sanger Institute, CB10 1SA, United Kingdom	abscessus	11;13;4;9;6;11;11	37	massiliense	abscessus	massiliense			massiliense
NZ_FVVG00000000	Mycobacterium abscessus subsp. massiliense strain 526	Denmark	WTSI, Pathogen Informatics, Wellcome Trust Sanger Institute, CB10 1SA, United Kingdom	massiliense	11;20;1;9;8;8;27	new ST pattern	massiliense	massiliense	massiliense		massiliense
NZ_FVVH00000000	Mycobacterium abscessus subsp. abscessus strain 534	Denmark	WTSI, Pathogen Informatics, Wellcome Trust Sanger Institute, CB10 1SA, United Kingdom	abscessus	13;12;1;27;14;new pattern 10;1	new ST pattern	abscessus/bolletii	abscessus	abscessus				abscessus
NZ_FVVI00000000	Mycobacterium abscessus subsp. abscessus strain 531	Denmark	WTSI, Pathogen Informatics, Wellcome Trust Sanger Institute, CB10 1SA, United Kingdom	abscessus	13;12;1;27;14;new pattern 10;1	new ST pattern	abscessus/bolletii	abscessus	abscessus				abscessus
NZ_FVVJ00000000	Mycobacterium abscessus subsp. bolletii strain 512	Denmark	WTSI, Pathogen Informatics, Wellcome Trust Sanger Institute, CB10 1SA, United Kingdom	bolletii	4;19;5;15;4;8;11	new ST pattern	abscessus/bolletii	bolletii	bolletii	bolletii
NZ_FVVK00000000	Mycobacterium abscessus subsp. abscessus strain 539	Denmark	WTSI, Pathogen Informatics, Wellcome Trust Sanger Institute, CB10 1SA, United Kingdom	abscessus	13;1;1;27;5;3;1	new ST pattern	abscessus/bolletii	abscessus	abscessus				abscessus
NZ_FVVL00000000	Mycobacterium abscessus subsp. abscessus strain 583	USA	WTSI, Pathogen Informatics, Wellcome Trust Sanger Institute, CB10 1SA, United Kingdom	abscessus	1;1;1;1;1;1;1	1	abscessus/bolletii	abscessus	abscessus				abscessus
NZ_FVVM00000000	Mycobacterium abscessus subsp. abscessus strain 714	USA	WTSI, Pathogen Informatics, Wellcome Trust Sanger Institute, CB10 1SA, United Kingdom	abscessus	3;12;1;8;5;23;18	59	abscessus/bolletii	abscessus	abscessus				abscessus
NZ_FVVN00000000	Mycobacterium abscessus subsp. bolletii strain 516	Denmark	WTSI, Pathogen Informatics, Wellcome Trust Sanger Institute, CB10 1SA, United Kingdom	bolletii	17;9;5;15;4;8;21	102	abscessus/bolletii	bolletii	bolletii	bolletii
NZ_FVVO00000000	Mycobacterium abscessus subsp. bolletii strain 515	Denmark	WTSI, Pathogen Informatics, Wellcome Trust Sanger Institute, CB10 1SA, United Kingdom	bolletii	4;4;5;7;15;8;11	52	abscessus/bolletii	bolletii	bolletii	bolletii
NZ_FVVP00000000	Mycobacterium abscessus subsp. abscessus strain 518	Denmark	WTSI, Pathogen Informatics, Wellcome Trust Sanger Institute, CB10 1SA, United Kingdom	abscessus	3;11;1;3;3;5;10	49	abscessus/bolletii	abscessus	abscessus				abscessus
NZ_FVVQ00000000	Mycobacterium abscessus subsp. abscessus strain 520	Denmark	WTSI, Pathogen Informatics, Wellcome Trust Sanger Institute, CB10 1SA, United Kingdom	abscessus	7;5;1;8;3;6;11	new ST pattern	abscessus/bolletii	abscessus	abscessus				abscessus
NZ_FVVR00000000	Mycobacterium abscessus subsp. abscessus strain 517	Denmark	WTSI, Pathogen Informatics, Wellcome Trust Sanger Institute, CB10 1SA, United Kingdom	abscessus	3;11;1;3;3;3;3	63	abscessus/bolletii	abscessus	abscessus				abscessus
NZ_FVVS00000000	Mycobacterium abscessus subsp. abscessus strain 522	Denmark	WTSI, Pathogen Informatics, Wellcome Trust Sanger Institute, CB10 1SA, United Kingdom	abscessus	3;1;1;3;5;15;1	22	abscessus/bolletii	abscessus	abscessus				abscessus
NZ_FVVT00000000	Mycobacterium abscessus subsp. bolletii strain 523	Denmark	WTSI, Pathogen Informatics, Wellcome Trust Sanger Institute, CB10 1SA, United Kingdom	bolletii	4;new pattern 7;6;7;9;6;11	new ST pattern	abscessus/bolletii	bolletii	bolletii	bolletii
NZ_FVVU00000000	Mycobacterium abscessus subsp. massiliense strain 524	Denmark	WTSI, Pathogen Informatics, Wellcome Trust Sanger Institute, CB10 1SA, United Kingdom	massiliense	11;13;2;10;7;13;2	23	massiliense	massiliense	massiliense		massiliense	massiliense
NZ_FVVV00000000	Mycobacterium abscessus subsp. abscessus strain 533	Denmark	WTSI, Pathogen Informatics, Wellcome Trust Sanger Institute, CB10 1SA, United Kingdom	abscessus	13;12;1;27;14;new pattern 10;1	new ST pattern	abscessus/bolletii	abscessus	abscessus				abscessus
NZ_FVVW00000000	Mycobacterium abscessus subsp. bolletii strain 536	Denmark	WTSI, Pathogen Informatics, Wellcome Trust Sanger Institute, CB10 1SA, United Kingdom	bolletii	4;4;5;7;15;8;11	52	abscessus/bolletii	bolletii	bolletii	bolletii
NZ_FVVX00000000	Mycobacterium abscessus subsp. abscessus strain 648	USA	WTSI, Pathogen Informatics, Wellcome Trust Sanger Institute, CB10 1SA, United Kingdom	abscessus	1;1;1;1;1;1;1	1	abscessus/bolletii	abscessus	abscessus				abscessus
NZ_FVVY00000000	Mycobacterium abscessus subsp. massiliense strain 728	United Kingdom	WTSI, Pathogen Informatics, Wellcome Trust Sanger Institute, CB10 1SA, United Kingdom	massiliense	11;13;2;10;7;13;2	23	massiliense	massiliense	massiliense		massiliense	massiliense
NZ_FVVZ00000000	Mycobacterium abscessus subsp. massiliense strain 726	United Kingdom	WTSI, Pathogen Informatics, Wellcome Trust Sanger Institute, CB10 1SA, United Kingdom	massiliense	11;13;2;10;7;13;2	23	massiliense	massiliense	massiliense		massiliense	massiliense
NZ_FVWA00000000	Mycobacterium abscessus subsp. abscessus strain 194	United Kingdom	WTSI, Pathogen Informatics, Wellcome Trust Sanger Institute, CB10 1SA, United Kingdom	abscessus	3;14;1;3;3;11;1	new ST pattern	abscessus/bolletii	abscessus	abscessus				abscessus
NZ_FVWB00000000	Mycobacterium abscessus subsp. massiliense strain 727	United Kingdom	WTSI, Pathogen Informatics, Wellcome Trust Sanger Institute, CB10 1SA, United Kingdom	massiliense	11;13;2;10;7;13;2	23	massiliense	massiliense	massiliense		massiliense	massiliense
NZ_FVWD00000000	Mycobacterium abscessus subsp. abscessus strain 209	United Kingdom	WTSI, Pathogen Informatics, Wellcome Trust Sanger Institute, CB10 1SA, United Kingdom	abscessus	3;11;1;3;3;3;10	new ST pattern	abscessus/bolletii	abscessus	abscessus				abscessus
NZ_FVWE00000000	Mycobacterium abscessus subsp. massiliense strain 259	United Kingdom	WTSI, Pathogen Informatics, Wellcome Trust Sanger Institute, CB10 1SA, United Kingdom	massiliense	11;13;2;10;7;13;2	23	massiliense	massiliense	massiliense		massiliense	massiliense
NZ_FVWF00000000	Mycobacterium abscessus subsp. massiliense strain 243	United Kingdom	WTSI, Pathogen Informatics, Wellcome Trust Sanger Institute, CB10 1SA, United Kingdom	massiliense	11;13;2;10;7;13;2	23	massiliense	massiliense	massiliense		massiliense	massiliense
NZ_FVWG00000000	Mycobacterium abscessus subsp. abscessus strain 329	United Kingdom	WTSI, Pathogen Informatics, Wellcome Trust Sanger Institute, CB10 1SA, United Kingdom	abscessus	new pattern 7;1;1;3;5;23;1	new ST pattern	abscessus/bolletii	abscessus	abscessus				abscessus
NZ_FVWH00000000	Mycobacterium abscessus subsp. abscessus strain 267	United Kingdom	WTSI, Pathogen Informatics, Wellcome Trust Sanger Institute, CB10 1SA, United Kingdom	abscessus	3;28;1;3;3;18;3	120	abscessus/bolletii	abscessus	abscessus				abscessus
NZ_FVWI00000000	Mycobacterium abscessus subsp. abscessus strain 577	USA	WTSI, Pathogen Informatics, Wellcome Trust Sanger Institute, CB10 1SA, United Kingdom	abscessus	1;1;1;1;1;1;1	1	abscessus/bolletii	abscessus	abscessus				abscessus
NZ_FVWJ00000000	Mycobacterium abscessus subsp. massiliense strain 538	Denmark	WTSI, Pathogen Informatics, Wellcome Trust Sanger Institute, CB10 1SA, United Kingdom	massiliense	11;14;4;30;7;13;2	new ST pattern	massiliense	massiliense	massiliense		massiliense	massiliense
NZ_FVWK00000000	Mycobacterium abscessus subsp. abscessus strain 579	USA	WTSI, Pathogen Informatics, Wellcome Trust Sanger Institute, CB10 1SA, United Kingdom	abscessus	3;1;1;3;5;15;1	22	abscessus/bolletii	abscessus	abscessus				abscessus
NZ_FVWL00000000	Mycobacterium abscessus subsp. abscessus strain 578	USA	WTSI, Pathogen Informatics, Wellcome Trust Sanger Institute, CB10 1SA, United Kingdom	abscessus	3;11;1;3;3;3;10	new ST pattern	abscessus/bolletii	abscessus	abscessus				abscessus
NZ_FVWM00000000	Mycobacterium abscessus subsp. abscessus strain 338	United Kingdom	WTSI, Pathogen Informatics, Wellcome Trust Sanger Institute, CB10 1SA, United Kingdom	abscessus	3;28;1;3;3;18;3	120	abscessus/bolletii	abscessus	abscessus				abscessus
NZ_FVWN00000000	Mycobacterium abscessus subsp. abscessus strain 540	Denmark	WTSI, Pathogen Informatics, Wellcome Trust Sanger Institute, CB10 1SA, United Kingdom	abscessus	13;12;1;27;14;new pattern 10;1	new ST pattern	abscessus/bolletii	abscessus	abscessus				abscessus
NZ_FVWO00000000	Mycobacterium abscessus subsp. abscessus strain 596	USA	WTSI, Pathogen Informatics, Wellcome Trust Sanger Institute, CB10 1SA, United Kingdom	abscessus	1;1;1;1;1;1;1	1	abscessus/bolletii	abscessus	abscessus				abscessus
NZ_FVWP00000000	Mycobacterium abscessus subsp. abscessus strain 595	USA	WTSI, Pathogen Informatics, Wellcome Trust Sanger Institute, CB10 1SA, United Kingdom	abscessus	20;1;18;3;5;1;3	new ST pattern	abscessus/bolletii	abscessus	abscessus				abscessus
NZ_FVWQ00000000	Mycobacterium abscessus subsp. abscessus strain 584	USA	WTSI, Pathogen Informatics, Wellcome Trust Sanger Institute, CB10 1SA, United Kingdom	abscessus	3;11;1;3;3;5;10	49	abscessus/bolletii	abscessus	abscessus				abscessus
NZ_FVWR00000000	Mycobacterium abscessus subsp. massiliense strain 586	USA	WTSI, Pathogen Informatics, Wellcome Trust Sanger Institute, CB10 1SA, United Kingdom	abscessus	11;13;4;9;6;11;11	37	massiliense	abscessus	massiliense			massiliense
NZ_FVWS00000000	Mycobacterium abscessus subsp. massiliense strain 603	USA	WTSI, Pathogen Informatics, Wellcome Trust Sanger Institute, CB10 1SA, United Kingdom	abscessus	3;13;4;9;6;11;11	new ST pattern	massiliense	massiliense	massiliense			massiliense
NZ_FVWT00000000	Mycobacterium abscessus subsp. abscessus strain 587	USA	WTSI, Pathogen Informatics, Wellcome Trust Sanger Institute, CB10 1SA, United Kingdom	abscessus	1;1;1;1;1;1;1	1	abscessus/bolletii	abscessus	abscessus				abscessus
NZ_FVWU00000000	Mycobacterium abscessus subsp. massiliense strain 598	USA	WTSI, Pathogen Informatics, Wellcome Trust Sanger Institute, CB10 1SA, United Kingdom	abscessus	11;13;4;9;6;11;11	37	massiliense	abscessus	massiliense			massiliense
NZ_FVWV00000000	Mycobacterium abscessus subsp. abscessus strain 597	USA	WTSI, Pathogen Informatics, Wellcome Trust Sanger Institute, CB10 1SA, United Kingdom	abscessus	1;1;1;1;1;1;1	1	abscessus/bolletii	abscessus	abscessus				abscessus
NZ_FVWW00000000	Mycobacterium abscessus subsp. abscessus strain 541	USA	WTSI, Pathogen Informatics, Wellcome Trust Sanger Institute, CB10 1SA, United Kingdom	abscessus	1;1;1;1;1;1;1	1	abscessus/bolletii	abscessus	abscessus				abscessus
NZ_FVWX00000000	Mycobacterium abscessus subsp. abscessus strain 607	USA	WTSI, Pathogen Informatics, Wellcome Trust Sanger Institute, CB10 1SA, United Kingdom	abscessus	3;12;1;3;3;3;10	122	abscessus/bolletii	abscessus	abscessus				abscessus
NZ_FVWY00000000	Mycobacterium abscessus subsp. massiliense strain 618	USA	WTSI, Pathogen Informatics, Wellcome Trust Sanger Institute, CB10 1SA, United Kingdom	massiliense	11;20;1;9;8;8;27	new ST pattern	massiliense	massiliense	massiliense		massiliense
NZ_FVWZ00000000	Mycobacterium abscessus subsp. massiliense strain 616	USA	WTSI, Pathogen Informatics, Wellcome Trust Sanger Institute, CB10 1SA, United Kingdom	massiliense	21;13;4;5;new pattern 1;2;16	new ST pattern	massiliense	massiliense	massiliense		massiliense	massiliense
NZ_FVXA00000000	Mycobacterium abscessus subsp. massiliense strain 620	USA	WTSI, Pathogen Informatics, Wellcome Trust Sanger Institute, CB10 1SA, United Kingdom	abscessus	11;13;4;9;6;11;11	37	massiliense	abscessus	massiliense			massiliense
NZ_FVXB00000000	Mycobacterium abscessus subsp. abscessus strain 621	USA	WTSI, Pathogen Informatics, Wellcome Trust Sanger Institute, CB10 1SA, United Kingdom	abscessus	1;1;1;1;1;1;1	1	abscessus/bolletii	abscessus	abscessus				abscessus
NZ_FVXC00000000	Mycobacterium abscessus subsp. abscessus strain 622	USA	WTSI, Pathogen Informatics, Wellcome Trust Sanger Institute, CB10 1SA, United Kingdom	abscessus	1;1;1;1;1;1;1	1	abscessus/bolletii	abscessus	abscessus				abscessus
NZ_FVXD00000000	Mycobacterium abscessus subsp. massiliense strain 628	USA	WTSI, Pathogen Informatics, Wellcome Trust Sanger Institute, CB10 1SA, United Kingdom	massiliense	11;13;4;5;2;2;16	151	massiliense	massiliense	massiliense		massiliense	massiliense
NZ_FVXE00000000	Mycobacterium abscessus subsp. massiliense strain 631	USA	WTSI, Pathogen Informatics, Wellcome Trust Sanger Institute, CB10 1SA, United Kingdom	abscessus	11;13;4;9;6;11;11	37	massiliense	abscessus	massiliense			massiliense
NZ_FVXF00000000	Mycobacterium abscessus subsp. massiliense strain 637	USA	WTSI, Pathogen Informatics, Wellcome Trust Sanger Institute, CB10 1SA, United Kingdom	massiliense	11;13;2;10;1;13;2	48	massiliense	massiliense	massiliense		massiliense
NZ_FVXG00000000	Mycobacterium abscessus subsp. abscessus strain 636	USA	WTSI, Pathogen Informatics, Wellcome Trust Sanger Institute, CB10 1SA, United Kingdom	abscessus	18;12;1;3;5;new pattern 3;new pattern 8	new ST pattern	abscessus/bolletii	abscessus	abscessus				abscessus
NZ_FVXH00000000	Mycobacterium abscessus subsp. abscessus strain 645	USA	WTSI, Pathogen Informatics, Wellcome Trust Sanger Institute, CB10 1SA, United Kingdom	abscessus	1;1;1;1;1;1;1	1	abscessus/bolletii	abscessus	abscessus				abscessus
NZ_FVXI00000000	Mycobacterium abscessus subsp. abscessus strain 646	USA	WTSI, Pathogen Informatics, Wellcome Trust Sanger Institute, CB10 1SA, United Kingdom	abscessus	3;12;1;8;5;18;3	26	abscessus/bolletii	abscessus	abscessus				abscessus
NZ_FVXJ00000000	Mycobacterium abscessus subsp. abscessus strain 655	USA	WTSI, Pathogen Informatics, Wellcome Trust Sanger Institute, CB10 1SA, United Kingdom	abscessus	1;1;1;1;1;1;1	1	abscessus/bolletii	abscessus	abscessus				abscessus
NZ_FVXK00000000	Mycobacterium abscessus subsp. abscessus strain 652	USA	WTSI, Pathogen Informatics, Wellcome Trust Sanger Institute, CB10 1SA, United Kingdom	abscessus	3;1;1;1;3;3;3	new ST pattern	abscessus/bolletii	abscessus	abscessus				abscessus
NZ_FVXL00000000	Mycobacterium abscessus subsp. massiliense strain 663	USA	WTSI, Pathogen Informatics, Wellcome Trust Sanger Institute, CB10 1SA, United Kingdom	massiliense	11;new pattern 14;4;10;6;11;8	new ST pattern	massiliense	massiliense	massiliense		massiliense	massiliense
NZ_FVXM00000000	Mycobacterium abscessus subsp. massiliense strain 666	USA	WTSI, Pathogen Informatics, Wellcome Trust Sanger Institute, CB10 1SA, United Kingdom	massiliense	11;13;2;10;7;13;2	23	massiliense	massiliense	massiliense		massiliense	massiliense
NZ_FVXN00000000	Mycobacterium abscessus subsp. abscessus strain 673	USA	WTSI, Pathogen Informatics, Wellcome Trust Sanger Institute, CB10 1SA, United Kingdom	abscessus	3;12;1;8;5;18;3	26	abscessus/bolletii	abscessus	abscessus				abscessus
NZ_FVXO00000000	Mycobacterium abscessus subsp. abscessus strain 573	USA	WTSI, Pathogen Informatics, Wellcome Trust Sanger Institute, CB10 1SA, United Kingdom	abscessus	3;12;1;8;5;18;3	26	abscessus/bolletii	abscessus	abscessus				abscessus
NZ_FVXP00000000	Mycobacterium abscessus subsp. massiliense strain 677	USA	WTSI, Pathogen Informatics, Wellcome Trust Sanger Institute, CB10 1SA, United Kingdom	abscessus	11;13;4;9;6;11;11	37	massiliense	abscessus	massiliense			massiliense
NZ_FVXQ00000000	Mycobacterium abscessus subsp. massiliense strain 681	USA	WTSI, Pathogen Informatics, Wellcome Trust Sanger Institute, CB10 1SA, United Kingdom	abscessus	3;13;4;9;6;11;11	new ST pattern	massiliense	abscessus	massiliense			massiliense
NZ_FVXR00000000	Mycobacterium abscessus subsp. abscessus strain 700	USA	WTSI, Pathogen Informatics, Wellcome Trust Sanger Institute, CB10 1SA, United Kingdom	abscessus	20;1;18;3;5;1;3	new ST pattern	abscessus/bolletii	abscessus	abscessus				abscessus
NZ_FVXS00000000	Mycobacterium abscessus subsp. massiliense strain 705	USA	WTSI, Pathogen Informatics, Wellcome Trust Sanger Institute, CB10 1SA, United Kingdom	massiliense	11;new pattern 14;4;10;6;11;8	new ST pattern	massiliense	massiliense	massiliense		massiliense	massiliense
NZ_FVXT00000000	Mycobacterium abscessus subsp. abscessus strain 698	USA	WTSI, Pathogen Informatics, Wellcome Trust Sanger Institute, CB10 1SA, United Kingdom	abscessus	3;28;1;3;3;18;3	120	abscessus/bolletii	abscessus	abscessus				abscessus
NZ_FVXU00000000	Mycobacterium abscessus subsp. bolletii strain 695	USA	WTSI, Pathogen Informatics, Wellcome Trust Sanger Institute, CB10 1SA, United Kingdom	bolletii	4;29;13;4;10;8;11	new ST pattern	abscessus/bolletii	bolletii	bolletii	bolletii
NZ_FVXV00000000	Mycobacterium abscessus subsp. abscessus strain 691	USA	WTSI, Pathogen Informatics, Wellcome Trust Sanger Institute, CB10 1SA, United Kingdom	abscessus	3;12;1;8;5;18;3	26	abscessus/bolletii	abscessus	abscessus				abscessus
NZ_FVXW00000000	Mycobacterium abscessus subsp. massiliense strain 694	USA	WTSI, Pathogen Informatics, Wellcome Trust Sanger Institute, CB10 1SA, United Kingdom	massiliense	11;13;4;9;6;18;8	new ST pattern	massiliense	massiliense	massiliense		massiliense	massiliense
NZ_FVXX00000000	Mycobacterium abscessus subsp. massiliense strain 704	USA	WTSI, Pathogen Informatics, Wellcome Trust Sanger Institute, CB10 1SA, United Kingdom	abscessus	11;13;4;9;6;11;11	37	massiliense	abscessus	massiliense			massiliense
NZ_FVXY00000000	Mycobacterium abscessus subsp. abscessus strain 576	USA	WTSI, Pathogen Informatics, Wellcome Trust Sanger Institute, CB10 1SA, United Kingdom	abscessus	20;1;1;3;new pattern 2;3;1	new ST pattern	abscessus/bolletii	abscessus	abscessus				abscessus
NZ_FVXZ00000000	Mycobacterium abscessus subsp. massiliense strain 707	USA	WTSI, Pathogen Informatics, Wellcome Trust Sanger Institute, CB10 1SA, United Kingdom	massiliense	21;13;4;5;new pattern 1;2;16	new ST pattern	massiliense	massiliense	massiliense		massiliense	massiliense
NZ_FVYA00000000	Mycobacterium abscessus subsp. abscessus strain 713	USA	WTSI, Pathogen Informatics, Wellcome Trust Sanger Institute, CB10 1SA, United Kingdom	abscessus	3;12;1;8;5;18;3	26	abscessus/bolletii	abscessus	abscessus				abscessus
NZ_FVYB00000000	Mycobacterium abscessus subsp. abscessus strain 717	USA	WTSI, Pathogen Informatics, Wellcome Trust Sanger Institute, CB10 1SA, United Kingdom	abscessus	1;1;1;1;1;1;1	1	abscessus/bolletii	abscessus	abscessus				abscessus
NZ_FVYC00000000	Mycobacterium abscessus subsp. abscessus strain 894	Ireland	WTSI, Pathogen Informatics, Wellcome Trust Sanger Institute, CB10 1SA, United Kingdom	abscessus	3;12;1;8;5;18;3	26	abscessus/bolletii	abscessus	abscessus				abscessus
NZ_FVYD00000000	Mycobacterium abscessus subsp. massiliense strain 787	United Kingdom	WTSI, Pathogen Informatics, Wellcome Trust Sanger Institute, CB10 1SA, United Kingdom	abscessus	11;13;4;9;6;11;11	37	massiliense	abscessus	massiliense			massiliense
NZ_FVYE00000000	Mycobacterium abscessus subsp. abscessus strain 897	Ireland	WTSI, Pathogen Informatics, Wellcome Trust Sanger Institute, CB10 1SA, United Kingdom	abscessus	3;12;1;3;3;3;10	122	abscessus/bolletii	abscessus	abscessus				abscessus
NZ_FVYF00000000	Mycobacterium abscessus subsp. abscessus strain 892	Ireland	WTSI, Pathogen Informatics, Wellcome Trust Sanger Institute, CB10 1SA, United Kingdom	abscessus	3;1;1;12;5;17;8	24	abscessus/bolletii	abscessus	abscessus				abscessus
NZ_FVYG00000000	Mycobacterium abscessus subsp. abscessus strain 898	Ireland	WTSI, Pathogen Informatics, Wellcome Trust Sanger Institute, CB10 1SA, United Kingdom	abscessus	1;1;1;1;1;1;1	1	abscessus/bolletii	abscessus	abscessus				abscessus
NZ_FVYH00000000	Mycobacterium abscessus subsp. abscessus strain 900	Ireland	WTSI, Pathogen Informatics, Wellcome Trust Sanger Institute, CB10 1SA, United Kingdom	abscessus	3;1;1;3;3;3;10	20	abscessus/bolletii	abscessus	abscessus				abscessus
NZ_FVYI00000000	Mycobacterium abscessus subsp. abscessus strain 895	Ireland	WTSI, Pathogen Informatics, Wellcome Trust Sanger Institute, CB10 1SA, United Kingdom	abscessus	5;12;1;new pattern 7;5;11;1	new ST pattern	abscessus/bolletii	abscessus	abscessus				abscessus
NZ_FVYJ00000000	Mycobacterium abscessus subsp. abscessus strain 896	Ireland	WTSI, Pathogen Informatics, Wellcome Trust Sanger Institute, CB10 1SA, United Kingdom	abscessus	1;1;1;1;1;1;1	1	abscessus/bolletii	abscessus	abscessus				abscessus
NZ_FVYK00000000	Mycobacterium abscessus subsp. massiliense strain 899	Ireland	WTSI, Pathogen Informatics, Wellcome Trust Sanger Institute, CB10 1SA, United Kingdom	massiliense	11;13;2;10;7;13;2	23	massiliense	massiliense	massiliense		massiliense	massiliense
NZ_FVYL00000000	Mycobacterium abscessus subsp. abscessus strain 901	Ireland	WTSI, Pathogen Informatics, Wellcome Trust Sanger Institute, CB10 1SA, United Kingdom	abscessus	1;1;1;1;1;1;1	1	abscessus/bolletii	abscessus	abscessus				abscessus
NZ_FVYM00000000	Mycobacterium abscessus subsp. abscessus strain 1101	Australia	WTSI, Pathogen Informatics, Wellcome Trust Sanger Institute, CB10 1SA, United Kingdom	abscessus	3;11;1;3;3;5;10	49	abscessus/bolletii	abscessus	abscessus				abscessus
NZ_FVYN00000000	Mycobacterium abscessus subsp. massiliense strain 1166	United Kingdom	WTSI, Pathogen Informatics, Wellcome Trust Sanger Institute, CB10 1SA, United Kingdom	massiliense	11;13;2;10;7;13;2	23	massiliense	massiliense	massiliense		massiliense	massiliense
NZ_FVYO00000000	Mycobacterium abscessus subsp. massiliense strain 1164	United Kingdom	WTSI, Pathogen Informatics, Wellcome Trust Sanger Institute, CB10 1SA, United Kingdom	massiliense	11;13;4;9;6;11;8	69	massiliense	massiliense	massiliense			massiliense
NZ_FVYP00000000	Mycobacterium abscessus subsp. abscessus strain 1163	United Kingdom	WTSI, Pathogen Informatics, Wellcome Trust Sanger Institute, CB10 1SA, United Kingdom	abscessus	3;11;1;8;3;32;3	152	abscessus/bolletii	abscessus	abscessus				abscessus
NZ_FVYQ00000000	Mycobacterium abscessus subsp. abscessus strain 1104	Australia	WTSI, Pathogen Informatics, Wellcome Trust Sanger Institute, CB10 1SA, United Kingdom	abscessus	3;11;1;3;3;5;10	49	abscessus/bolletii	abscessus	abscessus				abscessus
NZ_FVYR00000000	Mycobacterium abscessus subsp. abscessus strain 1100	Australia	WTSI, Pathogen Informatics, Wellcome Trust Sanger Institute, CB10 1SA, United Kingdom	abscessus	3;11;1;3;3;5;10	49	abscessus/bolletii	abscessus	abscessus				abscessus
NZ_FVYS00000000	Mycobacterium abscessus subsp. abscessus strain 1162	United Kingdom	WTSI, Pathogen Informatics, Wellcome Trust Sanger Institute, CB10 1SA, United Kingdom	abscessus	7;5;1;8;5;6;1	33	abscessus/bolletii	abscessus	abscessus				abscessus
NZ_FVYT00000000	Mycobacterium abscessus subsp. massiliense strain 1167	United Kingdom	WTSI, Pathogen Informatics, Wellcome Trust Sanger Institute, CB10 1SA, United Kingdom	massiliense	11;13;2;10;7;13;2	23	massiliense	massiliense	massiliense		massiliense	massiliense
NZ_FVYU00000000	Mycobacterium abscessus subsp. abscessus strain 1102	Australia	WTSI, Pathogen Informatics, Wellcome Trust Sanger Institute, CB10 1SA, United Kingdom	abscessus	3;11;1;3;3;5;10	49	abscessus/bolletii	abscessus	abscessus				abscessus
NZ_FVYV00000000	Mycobacterium abscessus subsp. abscessus strain 1103	Australia	WTSI, Pathogen Informatics, Wellcome Trust Sanger Institute, CB10 1SA, United Kingdom	abscessus	3;11;1;3;3;5;10	49	abscessus/bolletii	abscessus	abscessus				abscessus
NZ_FVYW00000000	Mycobacterium abscessus subsp. bolletii strain 1107	Australia	WTSI, Pathogen Informatics, Wellcome Trust Sanger Institute, CB10 1SA, United Kingdom	bolletii	17;new pattern 15;5;new pattern 6;10;6;new pattern 3	new ST pattern	abscessus/bolletii	bolletii	bolletii	bolletii
NZ_FVYX00000000	Mycobacterium abscessus subsp. abscessus strain 1134	United Kingdom	WTSI, Pathogen Informatics, Wellcome Trust Sanger Institute, CB10 1SA, United Kingdom	abscessus	3;12;1;8;5;18;3	26	abscessus/bolletii	abscessus	abscessus				abscessus
NZ_FWCL00000000	Mycobacterium abscessus subsp. bolletii strain 954	United Kingdom	WTSI, Pathogen Informatics, Wellcome Trust Sanger Institute, CB10 1SA, United Kingdom	bolletii	4;9;25;15;9;8;22	new ST pattern	abscessus/bolletii	bolletii	bolletii	bolletii
NZ_FWCM00000000	Mycobacterium abscessus subsp. abscessus strain 1116	Australia	WTSI, Pathogen Informatics, Wellcome Trust Sanger Institute, CB10 1SA, United Kingdom	abscessus	new pattern 5;11;1;3;3;5;10	new ST pattern	abscessus/bolletii	abscessus	abscessus				abscessus
NZ_FWCN00000000	Mycobacterium abscessus subsp. massiliense strain 869	Australia	WTSI, Pathogen Informatics, Wellcome Trust Sanger Institute, CB10 1SA, United Kingdom	massiliense	21;13;4;5;new pattern 1;2;16	new ST pattern	massiliense	massiliense	massiliense		massiliense	massiliense
NZ_FWCO00000000	Mycobacterium abscessus subsp. abscessus strain 907	United Kingdom	WTSI, Pathogen Informatics, Wellcome Trust Sanger Institute, CB10 1SA, United Kingdom	abscessus	3;12;1;8;5;18;3	26	abscessus/bolletii	abscessus	abscessus				abscessus
NZ_FWCP00000000	Mycobacterium abscessus subsp. abscessus strain 955	United Kingdom	WTSI, Pathogen Informatics, Wellcome Trust Sanger Institute, CB10 1SA, United Kingdom	abscessus	1;1;1;1;1;1;1	1	abscessus/bolletii	abscessus	abscessus				abscessus
NZ_FWCQ00000000	Mycobacterium abscessus subsp. massiliense strain 1049	United Kingdom	WTSI, Pathogen Informatics, Wellcome Trust Sanger Institute, CB10 1SA, United Kingdom	massiliense	11;13;2;10;7;13;2	23	massiliense	massiliense	massiliense		massiliense	massiliense
NZ_FWCR00000000	Mycobacterium abscessus subsp. massiliense strain 292	United Kingdom	WTSI, Pathogen Informatics, Wellcome Trust Sanger Institute, CB10 1SA, United Kingdom	massiliense	11;13;2;10;7;13;2	23	massiliense	massiliense	massiliense		massiliense	massiliense
NZ_FWCS00000000	Mycobacterium abscessus subsp. massiliense strain aerosol_6	Australia	WTSI, Pathogen Informatics, Wellcome Trust Sanger Institute, CB10 1SA, United Kingdom	massiliense	11;14;2;10;new pattern 4;2;23	new ST pattern	massiliense	massiliense	massiliense		massiliense	massiliense
NZ_FWCT00000000	Mycobacterium abscessus subsp. massiliense strain 289	United Kingdom	WTSI, Pathogen Informatics, Wellcome Trust Sanger Institute, CB10 1SA, United Kingdom	massiliense	11;13;2;10;7;13;2	23	massiliense	massiliense	massiliense		massiliense	massiliense
NZ_FWCU00000000	Mycobacterium abscessus subsp. abscessus strain 758	Australia	WTSI, Pathogen Informatics, Wellcome Trust Sanger Institute, CB10 1SA, United Kingdom	abscessus	20;1;1;8;5;11;1	new ST pattern	abscessus/bolletii	abscessus	abscessus				abscessus
NZ_FWCW00000000	Mycobacterium abscessus subsp. abscessus strain 447	United Kingdom	WTSI, Pathogen Informatics, Wellcome Trust Sanger Institute, CB10 1SA, United Kingdom	abscessus	7;1;1;8;5;6;1	18	abscessus/bolletii	abscessus	abscessus				abscessus
NZ_FWCX00000000	Mycobacterium abscessus subsp. abscessus strain 1154	United Kingdom	WTSI, Pathogen Informatics, Wellcome Trust Sanger Institute, CB10 1SA, United Kingdom	abscessus	3;12;1;8;5;18;3	26	abscessus/bolletii	abscessus	abscessus				abscessus
NZ_FWCY00000000	Mycobacterium abscessus subsp. massiliense strain 1092	Australia	WTSI, Pathogen Informatics, Wellcome Trust Sanger Institute, CB10 1SA, United Kingdom	massiliense	11;13;4;5;7;13;7	new ST pattern	massiliense	massiliense	massiliense		massiliense	massiliense
NZ_FWCZ00000000	Mycobacterium abscessus subsp. abscessus strain 854	Australia	WTSI, Pathogen Informatics, Wellcome Trust Sanger Institute, CB10 1SA, United Kingdom	abscessus	1;1;1;1;1;1;1	1	abscessus/bolletii	abscessus	abscessus				abscessus
NZ_FWDA00000000	Mycobacterium abscessus subsp. bolletii strain 442	United Kingdom	WTSI, Pathogen Informatics, Wellcome Trust Sanger Institute, CB10 1SA, United Kingdom	bolletii	4;9;19;15;9;8;4	119	abscessus/bolletii	bolletii	bolletii	bolletii
NZ_FWDB00000000	Mycobacterium abscessus subsp. abscessus strain 765	Australia	WTSI, Pathogen Informatics, Wellcome Trust Sanger Institute, CB10 1SA, United Kingdom	abscessus	20;12;1;19;5;11;3	58	abscessus/bolletii	abscessus	abscessus				abscessus
NZ_FWDC00000000	Mycobacterium abscessus subsp. abscessus strain 690	USA	WTSI, Pathogen Informatics, Wellcome Trust Sanger Institute, CB10 1SA, United Kingdom	abscessus	3;1;1;3;5;15;1	22	abscessus/bolletii	abscessus	abscessus				abscessus
NZ_FWDD00000000	Mycobacterium abscessus subsp. abscessus strain 580	USA	WTSI, Pathogen Informatics, Wellcome Trust Sanger Institute, CB10 1SA, United Kingdom	abscessus	20;12;1;19;5;11;3	58	abscessus/bolletii	abscessus	abscessus				abscessus
NZ_FWDE00000000	Mycobacterium abscessus subsp. massiliense strain 249	United Kingdom	WTSI, Pathogen Informatics, Wellcome Trust Sanger Institute, CB10 1SA, United Kingdom	massiliense	11;13;2;10;7;13;2	23	massiliense	massiliense	massiliense		massiliense	massiliense
NZ_FWDF00000000	Mycobacterium abscessus subsp. abscessus strain 319	United Kingdom	WTSI, Pathogen Informatics, Wellcome Trust Sanger Institute, CB10 1SA, United Kingdom	abscessus	3;12;1;8;5;18;3	26	abscessus/bolletii	abscessus	abscessus				abscessus
NZ_FWDG00000000	Mycobacterium abscessus subsp. massiliense strain 3275STDY5961976	Brazil	WTSI, Pathogen Informatics, Wellcome Trust Sanger Institute, CB10 1SA, United Kingdom	massiliense	11;13;2;10;7;13;2	23	massiliense	massiliense	massiliense		massiliense	massiliense
NZ_JAOK00000000	Mycobacterium abscessus subsp. bolletii 103	Brazil	WTSI, Pathogen Informatics, Wellcome Trust Sanger Institute, CB10 1SA, United Kingdom	abscessus	1;1;1;1;1;1;1	1	abscessus/bolletii	abscessus	abscessus				abscessus
NZ_JAOT00000000	Mycobacterium abscessus MAB_110811_2726	USA	Institute for Genome Sciences, University of Maryland School of Medicine, 801 W. Baltimore St., Baltimore, MD 21201, USA	abscessus	1;1;1;1;1;1;1	1	abscessus/bolletii	abscessus	abscessus				abscessus
NZ_JAOU00000000	Mycobacterium abscessus MAB_110811_1470	USA	Institute for Genome Sciences, University of Maryland School of Medicine, 801 W. Baltimore St., Baltimore, MD 21201, USA	abscessus	19;1;1;3;5;new pattern 5;new pattern 8	new ST pattern	abscessus/bolletii	abscessus	abscessus				abscessus
NZ_JAOV00000000	Mycobacterium abscessus MAB_091912_2455	USA	Institute for Genome Sciences, University of Maryland School of Medicine, 801 W. Baltimore St., Baltimore, MD 21201, USA	massiliense	11;13;2;10;7;13;2	23	massiliense	massiliense	massiliense		massiliense	massiliense
NZ_JAOW00000000	Mycobacterium abscessus MAB_082312_2272	USA	Institute for Genome Sciences, University of Maryland School of Medicine, 801 W. Baltimore St., Baltimore, MD 21201, USA	massiliense	11;13;2;10;7;13;2	23	massiliense	massiliense	massiliense		massiliense	massiliense
NZ_JRMF00000000	Mycobacterium abscessus subsp. bolletii strain CIP 108541	France	Infection and Epidemiology, Institut Pasteur, 25-28 Rue du Docteur Roux, Paris 75015, France	bolletii	4;15;12;11;10;6;8	38	abscessus/bolletii	bolletii	bolletii	bolletii
NZ_JRMG00000000	Mycobacterium abscessus subsp. massiliense strain CIP 108297	France	Infection and Epidemiology, Institut Pasteur, 25-28 Rue du Docteur Roux, Paris 75015, France	massiliense	11;13;4;9;6;11;11	37	massiliense	abscessus	massiliense			massiliense
NZ_LGCJ00000000	Mycobacterium abscessus strain UC95	South Korea	NGS Team, ChunLab Inc., Bldg 105-1, Suite #307, SNU, 1 Gwanak-ro, Gwanak-gu, Seoul 151-742, Korea, Republic of Korea	abscessus	1;1;1;1;1;1;1	1	abscessus/bolletii	abscessus	abscessus				abscessus
NZ_MAFO00000000	Mycobacterium abscessus subsp. bolletii strain BD (MA	France	LABINFO, LNCC, Rua Getulio Vargas, 333, Petropolis, RJ 25651075, Brazil	bolletii	4;15;12;11;10;6;8	38	abscessus/bolletii	bolletii	bolletii	bolletii
NZ_MLCG00000000	Mycobacterium abscessus subsp. abscessus strain ATCC 19977	reference strain	Pathology, University of Georgia, 501 DW Brooks Dr., Athens, GA 30602, USA	abscessus	1;1;1;1;1;1;1	1	abscessus/bolletii	abscessus	abscessus				abscessus
NZ_MLCJ00000000	Mycobacterium abscessus subsp. abscessus strain 06_05	USA- sea krait	Pathology, University of Georgia, 501 DW Brooks Dr., Athens, GA 30602, USA	abscessus	3;11;1;3;3;5;10	49	abscessus/bolletii	abscessus	abscessus				abscessus
NZ_MVDX00000000	Mycobacterium abscessus subsp. abscessus strain Bamboo	Taiwan	Department of Microbiology and Immunology, National University of Singapore, 5 Science Drive 2, Singapore, Singapore 117545, Republic of Singapore	abscessus	3;11;1;3;3;18;3	40	abscessus/bolletii	abscessus	abscessus				abscessus
NZ_MVHK00000000	Mycobacterium abscessus subsp. bolletii strain CIP108541	no data	Emerging Bacterail Pathogens Unit, IRCCS San Raffaele Scientific Institute, via Olgettina 58, Milano, MI 20132, Italy	bolletii	4;15;12;11;10;6;8	38	abscessus/bolletii	bolletii	bolletii	bolletii
NZ_MVHY00000000	Mycobacterium abscessus subsp. massiliense strain CCUG 48898	no data	Emerging Bacterail Pathogens Unit, IRCCS San Raffaele Scientific Institute, via Olgettina 58, Milano, MI 20132, Italy	massiliense	11;13;4;9;6;11;11	37	massiliense	abscessus	massiliense			massiliense
NZ_NEGO00000000	Mycobacterium abscessus strain FLAC078	no data	Pediatrics-Infectious and Communicable Diseases, University of Michigan, 1150 West Medical Center Drive, MSRB III, Room 8323, Ann Arbor, MI 48109-0646, USA	abscessus	11;13;4;9;6;11;11	37	massiliense	abscessus	massiliense			massiliense
NZ_NEGP00000000	Mycobacterium abscessus strain FLAC053	no data	Pediatrics-Infectious and Communicable Diseases, University of Michigan, 1150 West Medical Center Drive, MSRB III, Room 8323, Ann Arbor, MI 48109-0646, USA	abscessus	1;1;1;1;1;1;1	1	abscessus/bolletii	abscessus	abscessus				abscessus
NZ_NEGQ00000000	Mycobacterium abscessus strain FLAC052	no data	Pediatrics-Infectious and Communicable Diseases, University of Michigan, 1150 West Medical Center Drive, MSRB III, Room 8323, Ann Arbor, MI 48109-0646, USA	abscessus	11;13;4;9;6;21;11	60	massiliense	abscessus	massiliense			massiliense
NZ_NEGR00000000	Mycobacterium abscessus strain FLAC051	no data	Pediatrics-Infectious and Communicable Diseases, University of Michigan, 1150 West Medical Center Drive, MSRB III, Room 8323, Ann Arbor, MI 48109-0646, USA	abscessus	11;13;4;9;6;11;11	37	massiliense	abscessus	massiliense			massiliense
NZ_NEGS00000000	Mycobacterium abscessus strain FLAC050	no data	Pediatrics-Infectious and Communicable Diseases, University of Michigan, 1150 West Medical Center Drive, MSRB III, Room 8323, Ann Arbor, MI 48109-0646, USA	abscessus	11;13;4;9;6;11;11	37	massiliense	abscessus	massiliense			massiliense
NZ_NEGT00000000	Mycobacterium abscessus strain FLAC040	no data	Pediatrics-Infectious and Communicable Diseases, University of Michigan, 1150 West Medical Center Drive, MSRB III, Room 8323, Ann Arbor, MI 48109-0646, USA	abscessus	11;13;4;9;6;11;11	37	massiliense	abscessus	massiliense			massiliense
NZ_NEGU00000000	Mycobacterium abscessus strain FLAC015	no data	Pediatrics-Infectious and Communicable Diseases, University of Michigan, 1150 West Medical Center Drive, MSRB III, Room 8323, Ann Arbor, MI 48109-0646, USA	abscessus	3;12;1;8;5;18;3	26	abscessus/bolletii	abscessus	abscessus				abscessus
NZ_NEGV00000000	Mycobacterium abscessus strain FLAC014	no data	Pediatrics-Infectious and Communicable Diseases, University of Michigan, 1150 West Medical Center Drive, MSRB III, Room 8323, Ann Arbor, MI 48109-0646, USA	abscessus	1;1;1;1;1;1;1	1	abscessus/bolletii	abscessus	abscessus				abscessus
NZ_NEGW00000000	Mycobacterium abscessus strain FLAC012	no data	Pediatrics-Infectious and Communicable Diseases, University of Michigan, 1150 West Medical Center Drive, MSRB III, Room 8323, Ann Arbor, MI 48109-0646, USA	abscessus	11;13;4;9;6;11;11	37	massiliense	abscessus	massiliense			massiliense
NZ_NQOY00000000	Mycobacterium abscessus subsp. massiliense strain A63	China	Department of Respiratory Medicine, Shanghai Pulmonary Hospital, Tongji University School of Medicine, Zhengming Road No. 507, Shanghai, Shanghai 200000, China	massiliense	11;13;2;10;7;13;2	23	massiliense	massiliense	massiliense		massiliense	massiliense
NZ_NQOZ00000000	Mycobacterium abscessus subsp. massiliense strain A484	China	Department of Respiratory Medicine, Shanghai Pulmonary Hospital, Tongji University School of Medicine, Zhengming Road No. 507, Shanghai, Shanghai 200000, China	massiliense	11;13;2;10;7;13;2	23	massiliense	massiliense	massiliense		massiliense	massiliense
NZ_NQPA00000000	Mycobacterium abscessus subsp. massiliense strain A47	China	Department of Respiratory Medicine, Shanghai Pulmonary Hospital, Tongji University School of Medicine, Zhengming Road No. 507, Shanghai, Shanghai 200000, China	massiliense	11;14;4;24;6;2;16	117	massiliense	massiliense	massiliense		massiliense	massiliense
NZ_NQPB00000000	Mycobacterium abscessus subsp. massiliense strain A428	China	Department of Respiratory Medicine, Shanghai Pulmonary Hospital, Tongji University School of Medicine, Zhengming Road No. 507, Shanghai, Shanghai 200000, China	massiliense	11;13;2;10;1;13;2	48	massiliense	massiliense	massiliense		massiliense
NZ_NQPC00000000	Mycobacterium abscessus subsp. massiliense strain A425	China	Department of Respiratory Medicine, Shanghai Pulmonary Hospital, Tongji University School of Medicine, Zhengming Road No. 507, Shanghai, Shanghai 200000, China	massiliense	11;14;4;24;6;2;16	117	massiliense	massiliense	massiliense		massiliense	massiliense
NZ_NQPD00000000	Mycobacterium abscessus subsp. massiliense strain A399	China	Department of Respiratory Medicine, Shanghai Pulmonary Hospital, Tongji University School of Medicine, Zhengming Road No. 507, Shanghai, Shanghai 200000, China	massiliense	11;14;4;24;6;2;16	117	massiliense	massiliense	massiliense		massiliense	massiliense
NZ_NQPE00000000	Mycobacterium abscessus subsp. massiliense strain A39	China	Department of Respiratory Medicine, Shanghai Pulmonary Hospital, Tongji University School of Medicine, Zhengming Road No. 507, Shanghai, Shanghai 200000, China	massiliense	11;14;4;24;6;2;16	117	massiliense	massiliense	massiliense		massiliense	massiliense
NZ_NQPF00000000	Mycobacterium abscessus subsp. massiliense strain A365	China	Department of Respiratory Medicine, Shanghai Pulmonary Hospital, Tongji University School of Medicine, Zhengming Road No. 507, Shanghai, Shanghai 200000, China	massiliense	11;13;2;10;1;13;2	48	massiliense	massiliense	massiliense		massiliense
NZ_NQPG00000000	Mycobacterium abscessus subsp. massiliense strain A323	China	Department of Respiratory Medicine, Shanghai Pulmonary Hospital, Tongji University School of Medicine, Zhengming Road No. 507, Shanghai, Shanghai 200000, China	massiliense	11;13;2;10;1;13;2	48	massiliense	massiliense	massiliense		massiliense
NZ_NQPH00000000	Mycobacterium abscessus subsp. massiliense strain A295	China	Department of Respiratory Medicine, Shanghai Pulmonary Hospital, Tongji University School of Medicine, Zhengming Road No. 507, Shanghai, Shanghai 200000, China	massiliense	11;13;2;10;1;13;2	48	massiliense	massiliense	massiliense		massiliense
NZ_NQPI00000000	Mycobacterium abscessus subsp. massiliense strain A289	China	Department of Respiratory Medicine, Shanghai Pulmonary Hospital, Tongji University School of Medicine, Zhengming Road No. 507, Shanghai, Shanghai 200000, China	massiliense	11;13;2;10;1;13;2	48	massiliense	massiliense	massiliense		massiliense
NZ_NQPJ00000000	Mycobacterium abscessus subsp. massiliense strain A268	China	Department of Respiratory Medicine, Shanghai Pulmonary Hospital, Tongji University School of Medicine, Zhengming Road No. 507, Shanghai, Shanghai 200000, China	massiliense	11;20;4;10;8;13;2	34	massiliense	massiliense	massiliense		massiliense	massiliense
NZ_NQPK00000000	Mycobacterium abscessus subsp. massiliense strain A267	China	Department of Respiratory Medicine, Shanghai Pulmonary Hospital, Tongji University School of Medicine, Zhengming Road No. 507, Shanghai, Shanghai 200000, China	massiliense	11;13;2;10;1;13;2	48	massiliense	massiliense	massiliense		massiliense
NZ_NQPL00000000	Mycobacterium abscessus subsp. massiliense strain A254	China	Department of Respiratory Medicine, Shanghai Pulmonary Hospital, Tongji University School of Medicine, Zhengming Road No. 507, Shanghai, Shanghai 200000, China	massiliense	6;14;2;5;6;2;new pattern 5	new ST pattern	massiliense	massiliense	massiliense		massiliense	massiliense
NZ_NQPM00000000	Mycobacterium abscessus subsp. massiliense strain A247	China	Department of Respiratory Medicine, Shanghai Pulmonary Hospital, Tongji University School of Medicine, Zhengming Road No. 507, Shanghai, Shanghai 200000, China	massiliense	11;13;new pattern 5;5;2;2;16	new ST pattern	massiliense	massiliense	massiliense		massiliense	massiliense
NZ_NQPN00000000	Mycobacterium abscessus subsp. massiliense strain A228	China	Department of Respiratory Medicine, Shanghai Pulmonary Hospital, Tongji University School of Medicine, Zhengming Road No. 507, Shanghai, Shanghai 200000, China	massiliense	11;20;4;10;8;13;2	34	massiliense	massiliense	massiliense		massiliense	massiliense
NZ_NQPO00000000	Mycobacterium abscessus subsp. massiliense strain A222	China	Department of Respiratory Medicine, Shanghai Pulmonary Hospital, Tongji University School of Medicine, Zhengming Road No. 507, Shanghai, Shanghai 200000, China	massiliense	11;14;4;24;6;2;16	117	massiliense	massiliense	massiliense		massiliense	massiliense
NZ_NQPP00000000	Mycobacterium abscessus subsp. massiliense strain a205	China	Department of Respiratory Medicine, Shanghai Pulmonary Hospital, Tongji University School of Medicine, Zhengming Road No. 507, Shanghai, Shanghai 200000, China	massiliense	11;20;4;10;8;13;2	34	massiliense	massiliense	massiliense		massiliense	massiliense
NZ_NQPQ00000000	Mycobacterium abscessus subsp. massiliense strain A186	China	Department of Respiratory Medicine, Shanghai Pulmonary Hospital, Tongji University School of Medicine, Zhengming Road No. 507, Shanghai, Shanghai 200000, China	massiliense	11;13;2;10;7;13;2	23	massiliense	massiliense	massiliense		massiliense	massiliense
NZ_NQPR00000000	Mycobacterium abscessus subsp. massiliense strain A173	China	Department of Respiratory Medicine, Shanghai Pulmonary Hospital, Tongji University School of Medicine, Zhengming Road No. 507, Shanghai, Shanghai 200000, China	massiliense	11;14;4;24;6;2;16	117	massiliense	massiliense	massiliense		massiliense	massiliense
NZ_NQPS00000000	Mycobacterium abscessus subsp. massiliense strain A126	China	Department of Respiratory Medicine, Shanghai Pulmonary Hospital, Tongji University School of Medicine, Zhengming Road No. 507, Shanghai, Shanghai 200000, China	massiliense	11;13;2;10;7;13;2	23	massiliense	massiliense	massiliense		massiliense	massiliense
NZ_NQPT00000000	Mycobacterium abscessus subsp. massiliense strain 5620	China	Department of Respiratory Medicine, Shanghai Pulmonary Hospital, Tongji University School of Medicine, Zhengming Road No. 507, Shanghai, Shanghai 200000, China	massiliense	11;14;4;24;6;2;16	117	massiliense	massiliense	massiliense		massiliense	massiliense
NZ_NQPU00000000	Mycobacterium abscessus subsp. massiliense strain 5601	China	Department of Respiratory Medicine, Shanghai Pulmonary Hospital, Tongji University School of Medicine, Zhengming Road No. 507, Shanghai, Shanghai 200000, China	massiliense	11;20;4;10;8;13;2	34	massiliense	massiliense	massiliense		massiliense	massiliense
NZ_NQPV00000000	Mycobacterium abscessus subsp. massiliense strain 4070	China	Department of Respiratory Medicine, Shanghai Pulmonary Hospital, Tongji University School of Medicine, Zhengming Road No. 507, Shanghai, Shanghai 200000, China	massiliense	11;13;2;10;1;13;2	48	massiliense	massiliense	massiliense		massiliense
NZ_NQPW00000000	Mycobacterium abscessus subsp. massiliense strain 3742	China	Department of Respiratory Medicine, Shanghai Pulmonary Hospital, Tongji University School of Medicine, Zhengming Road No. 507, Shanghai, Shanghai 200000, China	massiliense	11;14;4;24;6;2;16	117	massiliense	massiliense	massiliense		massiliense	massiliense
NZ_NQPX00000000	Mycobacterium abscessus subsp. massiliense strain 3377	China	Department of Respiratory Medicine, Shanghai Pulmonary Hospital, Tongji University School of Medicine, Zhengming Road No. 507, Shanghai, Shanghai 200000, China	massiliense	11;13;2;10;1;13;2	48	massiliense	massiliense	massiliense		massiliense
NZ_NQPY00000000	Mycobacterium abscessus subsp. massiliense strain 3166	China	Department of Respiratory Medicine, Shanghai Pulmonary Hospital, Tongji University School of Medicine, Zhengming Road No. 507, Shanghai, Shanghai 200000, China	massiliense	11;13;2;10;7;13;2	23	massiliense	massiliense	massiliense		massiliense	massiliense
NZ_NQPZ00000000	Mycobacterium abscessus subsp. massiliense strain 3106	China	Department of Respiratory Medicine, Shanghai Pulmonary Hospital, Tongji University School of Medicine, Zhengming Road No. 507, Shanghai, Shanghai 200000, China	massiliense	11;13;2;10;1;13;2	48	massiliense	massiliense	massiliense		massiliense
NZ_NQQA00000000	Mycobacterium abscessus subsp. massiliense strain 1398	China	Department of Respiratory Medicine, Shanghai Pulmonary Hospital, Tongji University School of Medicine, Zhengming Road No. 507, Shanghai, Shanghai 200000, China	massiliense	11;13;2;10;1;13;2	48	massiliense	massiliense	massiliense		massiliense
NZ_NQQB00000000	Mycobacterium abscessus subsp. massiliense strain 287	China	Department of Respiratory Medicine, Shanghai Pulmonary Hospital, Tongji University School of Medicine, Zhengming Road No. 507, Shanghai, Shanghai 200000, China	massiliense	11;20;4;10;8;13;2	34	massiliense	massiliense	massiliense		massiliense	massiliense
NZ_NQQC00000000	Mycobacterium abscessus subsp. massiliense strain 260	China	Department of Respiratory Medicine, Shanghai Pulmonary Hospital, Tongji University School of Medicine, Zhengming Road No. 507, Shanghai, Shanghai 200000, China	massiliense	2;2;2;2;2;2;2	2	massiliense	massiliense	massiliense		massiliense	massiliense
NZ_NQQD00000000	Mycobacterium abscessus subsp. massiliense strain 206	China	Department of Respiratory Medicine, Shanghai Pulmonary Hospital, Tongji University School of Medicine, Zhengming Road No. 507, Shanghai, Shanghai 200000, China	massiliense	11;13;2;10;7;13;2	23	massiliense	massiliense	massiliense		massiliense	massiliense
NZ_NQQE00000000	Mycobacterium abscessus subsp. massiliense strain 183	China	Department of Respiratory Medicine, Shanghai Pulmonary Hospital, Tongji University School of Medicine, Zhengming Road No. 507, Shanghai, Shanghai 200000, China	massiliense	11;13;2;10;7;13;2	23	massiliense	massiliense	massiliense		massiliense	massiliense
NZ_NQQF00000000	Mycobacterium abscessus subsp. massiliense strain 130	China	Department of Respiratory Medicine, Shanghai Pulmonary Hospital, Tongji University School of Medicine, Zhengming Road No. 507, Shanghai, Shanghai 200000, China	massiliense	11;14;4;24;6;2;16	117	massiliense	massiliense	massiliense		massiliense	massiliense
NZ_NQQG00000000	Mycobacterium abscessus subsp. massiliense strain 111	China	Department of Respiratory Medicine, Shanghai Pulmonary Hospital, Tongji University School of Medicine, Zhengming Road No. 507, Shanghai, Shanghai 200000, China	massiliense	11;13;2;10;7;13;2	23	massiliense	massiliense	massiliense		massiliense	massiliense
NZ_NQQH00000000	Mycobacterium abscessus subsp. massiliense strain 60	China	Department of Respiratory Medicine, Shanghai Pulmonary Hospital, Tongji University School of Medicine, Zhengming Road No. 507, Shanghai, Shanghai 200000, China	massiliense	11;13;2;10;7;13;2	23	massiliense	massiliense	massiliense		massiliense	massiliense
NZ_NQQI00000000	Mycobacterium abscessus subsp. massiliense strain 59	China	Department of Respiratory Medicine, Shanghai Pulmonary Hospital, Tongji University School of Medicine, Zhengming Road No. 507, Shanghai, Shanghai 200000, China	massiliense	11;13;2;10;1;13;2	48	massiliense	massiliense	massiliense		massiliense
NZ_NQQJ00000000	Mycobacterium abscessus subsp. abscessus strain A8	China	Department of Respiratory Medicine, Shanghai Pulmonary Hospital, Tongji University School of Medicine, Zhengming Road No. 507, Shanghai, Shanghai 200000, China	abscessus	3;11;1;3;3;18;3	40	abscessus/bolletii	abscessus	abscessus				abscessus
NZ_NQQK00000000	Mycobacterium abscessus subsp. abscessus strain A330	China	Department of Respiratory Medicine, Shanghai Pulmonary Hospital, Tongji University School of Medicine, Zhengming Road No. 507, Shanghai, Shanghai 200000, China	abscessus	3;new pattern 16;13;3;3;12;3	new ST pattern	abscessus/bolletii	abscessus	abscessus				abscessus
NZ_NQQL00000000	Mycobacterium abscessus subsp. abscessus strain A297	China	Department of Respiratory Medicine, Shanghai Pulmonary Hospital, Tongji University School of Medicine, Zhengming Road No. 507, Shanghai, Shanghai 200000, China	abscessus	3;28;1;3;3;18;3	120	abscessus/bolletii	abscessus	abscessus				abscessus
NZ_NQQM00000000	Mycobacterium abscessus subsp. abscessus strain A183	China	Department of Respiratory Medicine, Shanghai Pulmonary Hospital, Tongji University School of Medicine, Zhengming Road No. 507, Shanghai, Shanghai 200000, China	abscessus	3;new pattern 16;13;3;3;12;3	new ST pattern	abscessus/bolletii	abscessus	abscessus				abscessus
NZ_NQQN00000000	Mycobacterium abscessus subsp. abscessus strain A69	China	Department of Respiratory Medicine, Shanghai Pulmonary Hospital, Tongji University School of Medicine, Zhengming Road No. 507, Shanghai, Shanghai 200000, China	abscessus	3;11;1;3;3;3;3	63	abscessus/bolletii	abscessus	abscessus				abscessus
NZ_NQQO00000000	Mycobacterium abscessus subsp. abscessus strain 6382	China	Department of Respiratory Medicine, Shanghai Pulmonary Hospital, Tongji University School of Medicine, Zhengming Road No. 507, Shanghai, Shanghai 200000, China	abscessus	3;new pattern 16;13;3;3;12;3	new ST pattern	abscessus/bolletii	abscessus	abscessus				abscessus
NZ_NQQP00000000	Mycobacterium abscessus subsp. abscessus strain 3476	China	Department of Respiratory Medicine, Shanghai Pulmonary Hospital, Tongji University School of Medicine, Zhengming Road No. 507, Shanghai, Shanghai 200000, China	abscessus	3;26;1;3;3;3;new pattern 15	new ST pattern	abscessus/bolletii	abscessus	abscessus				abscessus
NZ_NQQQ00000000	Mycobacterium abscessus subsp. abscessus strain 3374	China	Department of Respiratory Medicine, Shanghai Pulmonary Hospital, Tongji University School of Medicine, Zhengming Road No. 507, Shanghai, Shanghai 200000, China	abscessus	3;new pattern 16;1;3;3;12;3	new ST pattern	abscessus/bolletii	abscessus	abscessus				abscessus
NZ_NQQR00000000	Mycobacterium abscessus subsp. abscessus strain 2272	China	Department of Respiratory Medicine, Shanghai Pulmonary Hospital, Tongji University School of Medicine, Zhengming Road No. 507, Shanghai, Shanghai 200000, China	abscessus	3;11;1;3;3;3;3	63	abscessus/bolletii	abscessus	abscessus				abscessus
NZ_NQQS00000000	Mycobacterium abscessus subsp. abscessus strain 1579	China	Department of Respiratory Medicine, Shanghai Pulmonary Hospital, Tongji University School of Medicine, Zhengming Road No. 507, Shanghai, Shanghai 200000, China	abscessus	3;new pattern 16;1;3;3;12;3	new ST pattern	abscessus/bolletii	abscessus	abscessus				abscessus
NZ_NQQT00000000	Mycobacterium abscessus subsp. abscessus strain 289	China	Department of Respiratory Medicine, Shanghai Pulmonary Hospital, Tongji University School of Medicine, Zhengming Road No. 507, Shanghai, Shanghai 200000, China	abscessus	3;28;1;3;3;18;3	120	abscessus/bolletii	abscessus	abscessus				abscessus
NZ_NQQU00000000	Mycobacterium abscessus subsp. abscessus strain 280	China	Department of Respiratory Medicine, Shanghai Pulmonary Hospital, Tongji University School of Medicine, Zhengming Road No. 507, Shanghai, Shanghai 200000, China	abscessus	3;11;1;3;3;3;3	63	abscessus/bolletii	abscessus	abscessus				abscessus
NZ_NQQV00000000	Mycobacterium abscessus subsp. abscessus strain 254	China	Department of Respiratory Medicine, Shanghai Pulmonary Hospital, Tongji University School of Medicine, Zhengming Road No. 507, Shanghai, Shanghai 200000, China	abscessus	3;new pattern 16;1;3;3;12;3	new ST pattern	abscessus/bolletii	abscessus	abscessus				abscessus
NZ_NQQW00000000	Mycobacterium abscessus subsp. abscessus strain 222	China	Department of Respiratory Medicine, Shanghai Pulmonary Hospital, Tongji University School of Medicine, Zhengming Road No. 507, Shanghai, Shanghai 200000, China	abscessus	3;1;1;3;3;3;3	new ST pattern	abscessus/bolletii	abscessus	abscessus				abscessus
NZ_NQQX00000000	Mycobacterium abscessus subsp. abscessus strain 21	China	Department of Respiratory Medicine, Shanghai Pulmonary Hospital, Tongji University School of Medicine, Zhengming Road No. 507, Shanghai, Shanghai 200000, China	abscessus	3;28;1;3;3;18;3	120	abscessus/bolletii	abscessus	abscessus				abscessus
NZ_NQQY00000000	Mycobacterium abscessus subsp. abscessus strain A482	China	Department of Respiratory Medicine, Shanghai Pulmonary Hospital, Tongji University School of Medicine, Zhengming Road No. 507, Shanghai, Shanghai 200000, China	abscessus	1;1;1;1;1;1;1	1	abscessus/bolletii	abscessus	abscessus				abscessus
NZ_NQQZ00000000	Mycobacterium abscessus subsp. abscessus strain A467	China	Department of Respiratory Medicine, Shanghai Pulmonary Hospital, Tongji University School of Medicine, Zhengming Road No. 507, Shanghai, Shanghai 200000, China	abscessus	1;1;1;1;1;1;1	1	abscessus/bolletii	abscessus	abscessus				abscessus
NZ_NQRA00000000	Mycobacterium abscessus subsp. abscessus strain A377	China	Department of Respiratory Medicine, Shanghai Pulmonary Hospital, Tongji University School of Medicine, Zhengming Road No. 507, Shanghai, Shanghai 200000, China	abscessus	7;5;1;8;5;6;1	33	abscessus/bolletii	abscessus	abscessus				abscessus
NZ_NQRB00000000	Mycobacterium abscessus subsp. abscessus strain A350	China	Department of Respiratory Medicine, Shanghai Pulmonary Hospital, Tongji University School of Medicine, Zhengming Road No. 507, Shanghai, Shanghai 200000, China	abscessus	1;1;1;1;1;1;1	1	abscessus/bolletii	abscessus	abscessus				abscessus
NZ_NQRC00000000	Mycobacterium abscessus subsp. abscessus strain A312	China	Department of Respiratory Medicine, Shanghai Pulmonary Hospital, Tongji University School of Medicine, Zhengming Road No. 507, Shanghai, Shanghai 200000, China	abscessus	1;1;1;1;1;1;1	1	abscessus/bolletii	abscessus	abscessus				abscessus
NZ_NQRD00000000	Mycobacterium abscessus subsp. abscessus strain A311	China	Department of Respiratory Medicine, Shanghai Pulmonary Hospital, Tongji University School of Medicine, Zhengming Road No. 507, Shanghai, Shanghai 200000, China	abscessus	7;5;1;8;5;6;10	new ST pattern	abscessus/bolletii	abscessus	abscessus				abscessus
NZ_NQRE00000000	Mycobacterium abscessus subsp. abscessus strain A309	China	Department of Respiratory Medicine, Shanghai Pulmonary Hospital, Tongji University School of Medicine, Zhengming Road No. 507, Shanghai, Shanghai 200000, China	abscessus	3;11;1;3;3;3;3	63	abscessus/bolletii	abscessus	abscessus				abscessus
NZ_NQRF00000000	Mycobacterium abscessus subsp. abscessus strain A266	China	Department of Respiratory Medicine, Shanghai Pulmonary Hospital, Tongji University School of Medicine, Zhengming Road No. 507, Shanghai, Shanghai 200000, China	abscessus	1;1;1;1;1;1;1	1	abscessus/bolletii	abscessus	abscessus				abscessus
NZ_NQRG00000000	Mycobacterium abscessus subsp. abscessus strain A249	China	Department of Respiratory Medicine, Shanghai Pulmonary Hospital, Tongji University School of Medicine, Zhengming Road No. 507, Shanghai, Shanghai 200000, China	abscessus	1;1;1;1;1;1;1	1	abscessus/bolletii	abscessus	abscessus				abscessus
NZ_NQRH00000000	Mycobacterium abscessus subsp. abscessus strain A243	China	Department of Respiratory Medicine, Shanghai Pulmonary Hospital, Tongji University School of Medicine, Zhengming Road No. 507, Shanghai, Shanghai 200000, China	abscessus	1;1;1;1;1;1;1	1	abscessus/bolletii	abscessus	abscessus				abscessus
NZ_NQRI00000000	Mycobacterium abscessus subsp. abscessus strain A206	China	Department of Respiratory Medicine, Shanghai Pulmonary Hospital, Tongji University School of Medicine, Zhengming Road No. 507, Shanghai, Shanghai 200000, China	abscessus	3;11;1;12;5;9;19	new ST pattern	abscessus/bolletii	abscessus	abscessus				abscessus
NZ_NQRJ00000000	Mycobacterium abscessus subsp. abscessus strain A197	China	Department of Respiratory Medicine, Shanghai Pulmonary Hospital, Tongji University School of Medicine, Zhengming Road No. 507, Shanghai, Shanghai 200000, China	abscessus	7;12;1;8;5;6;11	new ST pattern	abscessus/bolletii	abscessus	abscessus				abscessus
NZ_NQRK00000000	Mycobacterium abscessus subsp. abscessus strain A189	China	Department of Respiratory Medicine, Shanghai Pulmonary Hospital, Tongji University School of Medicine, Zhengming Road No. 507, Shanghai, Shanghai 200000, China	abscessus	1;1;1;1;1;1;1	1	abscessus/bolletii	abscessus	abscessus				abscessus
NZ_NQRL00000000	Mycobacterium abscessus subsp. abscessus strain A175	China	Department of Respiratory Medicine, Shanghai Pulmonary Hospital, Tongji University School of Medicine, Zhengming Road No. 507, Shanghai, Shanghai 200000, China	abscessus	7;5;1;8;5;6;1	33	abscessus/bolletii	abscessus	abscessus				abscessus
NZ_NQRM00000000	Mycobacterium abscessus subsp. abscessus strain A137	China	Department of Respiratory Medicine, Shanghai Pulmonary Hospital, Tongji University School of Medicine, Zhengming Road No. 507, Shanghai, Shanghai 200000, China	abscessus	7;12;1;8;5;6;1	new ST pattern	abscessus/bolletii	abscessus	abscessus				abscessus
NZ_NQRN00000000	Mycobacterium abscessus subsp. abscessus strain A79	China	Department of Respiratory Medicine, Shanghai Pulmonary Hospital, Tongji University School of Medicine, Zhengming Road No. 507, Shanghai, Shanghai 200000, China	abscessus	1;1;1;1;1;1;1	1	abscessus/bolletii	abscessus	abscessus				abscessus
NZ_NQRO00000000	Mycobacterium abscessus subsp. abscessus strain A73	China	Department of Respiratory Medicine, Shanghai Pulmonary Hospital, Tongji University School of Medicine, Zhengming Road No. 507, Shanghai, Shanghai 200000, China	abscessus	7;5;1;8;5;6;18	new ST pattern	abscessus/bolletii	abscessus	abscessus				abscessus
NZ_NQRP00000000	Mycobacterium abscessus subsp. abscessus strain A59	China	Department of Respiratory Medicine, Shanghai Pulmonary Hospital, Tongji University School of Medicine, Zhengming Road No. 507, Shanghai, Shanghai 200000, China	abscessus	1;1;1;1;1;1;1	1	abscessus/bolletii	abscessus	abscessus				abscessus
NZ_NQRQ00000000	Mycobacterium abscessus subsp. abscessus strain A58	China	Department of Respiratory Medicine, Shanghai Pulmonary Hospital, Tongji University School of Medicine, Zhengming Road No. 507, Shanghai, Shanghai 200000, China	abscessus	1;1;1;1;1;1;1	1	abscessus/bolletii	abscessus	abscessus				abscessus
NZ_NQRR00000000	Mycobacterium abscessus subsp. abscessus strain A51	China	Department of Respiratory Medicine, Shanghai Pulmonary Hospital, Tongji University School of Medicine, Zhengming Road No. 507, Shanghai, Shanghai 200000, China	abscessus	1;1;1;1;1;1;1	1	abscessus/bolletii	abscessus	abscessus				abscessus
NZ_NQRS00000000	Mycobacterium abscessus subsp. abscessus strain A38	China	Department of Respiratory Medicine, Shanghai Pulmonary Hospital, Tongji University School of Medicine, Zhengming Road No. 507, Shanghai, Shanghai 200000, China	abscessus	1;1;1;1;1;1;1	1	abscessus/bolletii	abscessus	abscessus				abscessus
NZ_NQRT00000000	Mycobacterium abscessus subsp. abscessus strain 6449	China	Department of Respiratory Medicine, Shanghai Pulmonary Hospital, Tongji University School of Medicine, Zhengming Road No. 507, Shanghai, Shanghai 200000, China	abscessus	1;1;1;1;1;1;1	1	abscessus/bolletii	abscessus	abscessus				abscessus
NZ_NQRU00000000	Mycobacterium abscessus subsp. abscessus strain 5696	China	Department of Respiratory Medicine, Shanghai Pulmonary Hospital, Tongji University School of Medicine, Zhengming Road No. 507, Shanghai, Shanghai 200000, China	abscessus	1;new pattern 8;1;1;1;new pattern 11;1	new ST pattern	abscessus/bolletii	abscessus	abscessus				abscessus
NZ_NQRV00000000	Mycobacterium abscessus subsp. abscessus strain 2767	China	Department of Respiratory Medicine, Shanghai Pulmonary Hospital, Tongji University School of Medicine, Zhengming Road No. 507, Shanghai, Shanghai 200000, China	abscessus	new pattern 4;12;1;3;new pattern 5;new pattern 15;new pattern 18	new ST pattern	abscessus/bolletii	abscessus	abscessus				abscessus
NZ_NQRW00000000	Mycobacterium abscessus subsp. abscessus strain 2940	China	Department of Respiratory Medicine, Shanghai Pulmonary Hospital, Tongji University School of Medicine, Zhengming Road No. 507, Shanghai, Shanghai 200000, China	abscessus	7;5;1;8;5;6;1	33	abscessus/bolletii	abscessus	abscessus				abscessus
NZ_NQRX00000000	Mycobacterium abscessus subsp. abscessus strain 2022	China	Department of Respiratory Medicine, Shanghai Pulmonary Hospital, Tongji University School of Medicine, Zhengming Road No. 507, Shanghai, Shanghai 200000, China	abscessus	1;1;1;1;1;1;1	1	abscessus/bolletii	abscessus	abscessus				abscessus
NZ_NQRY00000000	Mycobacterium abscessus subsp. abscessus strain 227	China	Department of Respiratory Medicine, Shanghai Pulmonary Hospital, Tongji University School of Medicine, Zhengming Road No. 507, Shanghai, Shanghai 200000, China	abscessus	1;1;1;1;1;1;1	1	abscessus/bolletii	abscessus	abscessus				abscessus
NZ_NQRZ00000000	Mycobacterium abscessus subsp. abscessus strain 216	China	Department of Respiratory Medicine, Shanghai Pulmonary Hospital, Tongji University School of Medicine, Zhengming Road No. 507, Shanghai, Shanghai 200000, China	abscessus	1;1;1;1;1;1;1	1	abscessus/bolletii	abscessus	abscessus				abscessus
NZ_NQSA00000000	Mycobacterium abscessus subsp. abscessus strain 113	China	Department of Respiratory Medicine, Shanghai Pulmonary Hospital, Tongji University School of Medicine, Zhengming Road No. 507, Shanghai, Shanghai 200000, China	abscessus	1;1;1;1;1;1;1	1	abscessus/bolletii	abscessus	abscessus				abscessus
NZ_NQSB00000000	Mycobacterium abscessus subsp. abscessus strain 86	China	Department of Respiratory Medicine, Shanghai Pulmonary Hospital, Tongji University School of Medicine, Zhengming Road No. 507, Shanghai, Shanghai 200000, China	abscessus	1;1;1;1;1;1;1	1	abscessus/bolletii	abscessus	abscessus				abscessus
NZ_NQSC00000000	Mycobacterium abscessus subsp. abscessus strain 9	China	Department of Respiratory Medicine, Shanghai Pulmonary Hospital, Tongji University School of Medicine, Zhengming Road No. 507, Shanghai, Shanghai 200000, China	abscessus	1;1;1;1;1;1;1	1	abscessus/bolletii	abscessus	abscessus				abscessus
NZ_NQSD00000000	Mycobacterium abscessus subsp. abscessus strain A217	China	Department of Respiratory Medicine, Shanghai Pulmonary Hospital, Tongji University School of Medicine, Zhengming Road No. 507, Shanghai, Shanghai 200000, China	abscessus	5;12;1;new pattern 7;5;11;1	new ST pattern	abscessus/bolletii	abscessus	abscessus				abscessus
NZ_NQSE00000000	Mycobacterium abscessus subsp. abscessus strain A182	China	Department of Respiratory Medicine, Shanghai Pulmonary Hospital, Tongji University School of Medicine, Zhengming Road No. 507, Shanghai, Shanghai 200000, China	abscessus	5;12;1;new pattern 7;5;11;1	new ST pattern	abscessus/bolletii	abscessus	abscessus				abscessus
NZ_NQSF00000000	Mycobacterium abscessus subsp. abscessus strain 4886	China	Department of Respiratory Medicine, Shanghai Pulmonary Hospital, Tongji University School of Medicine, Zhengming Road No. 507, Shanghai, Shanghai 200000, China	abscessus	5;12;1;new pattern 7;5;11;1	new ST pattern	abscessus/bolletii	abscessus	abscessus				abscessus
NZ_NQSG00000000	Mycobacterium abscessus subsp. abscessus strain 4883	China	Department of Respiratory Medicine, Shanghai Pulmonary Hospital, Tongji University School of Medicine, Zhengming Road No. 507, Shanghai, Shanghai 200000, China	abscessus	5;12;1;new pattern 7;5;11;1	new ST pattern	abscessus/bolletii	abscessus	abscessus				abscessus
NZ_NQSH00000000	Mycobacterium abscessus subsp. abscessus strain 3671	China	Department of Respiratory Medicine, Shanghai Pulmonary Hospital, Tongji University School of Medicine, Zhengming Road No. 507, Shanghai, Shanghai 200000, China	abscessus	5;12;1;new pattern 7;5;11;1	new ST pattern	abscessus/bolletii	abscessus	abscessus				abscessus
NZ_NQSI00000000	Mycobacterium abscessus subsp. abscessus strain A477	China	Department of Respiratory Medicine, Shanghai Pulmonary Hospital, Tongji University School of Medicine, Zhengming Road No. 507, Shanghai, Shanghai 200000, China	abscessus	19;12;1;26;30;11;32	179	abscessus/bolletii	abscessus	abscessus				abscessus
NZ_NQSJ00000000	Mycobacterium abscessus subsp. abscessus strain 244	China	Department of Respiratory Medicine, Shanghai Pulmonary Hospital, Tongji University School of Medicine, Zhengming Road No. 507, Shanghai, Shanghai 200000, China	abscessus	19;12;1;26;30;11;32	179	abscessus/bolletii	abscessus	abscessus				abscessus
NZ_NQSL00000000	Mycobacterium abscessus subsp. abscessus strain A213	China	Department of Respiratory Medicine, Shanghai Pulmonary Hospital, Tongji University School of Medicine, Zhengming Road No. 507, Shanghai, Shanghai 200000, China	abscessus	3;12;1;3;3;29;3	new ST pattern	abscessus/bolletii	abscessus	abscessus				abscessus
NZ_NQSM00000000	Mycobacterium abscessus subsp. abscessus strain 4542	China	Department of Respiratory Medicine, Shanghai Pulmonary Hospital, Tongji University School of Medicine, Zhengming Road No. 507, Shanghai, Shanghai 200000, China	abscessus	3;11;new pattern 6;3;3;3;3	new ST pattern	abscessus/bolletii	abscessus	abscessus				abscessus
NZ_NQSN00000000	Mycobacterium abscessus subsp. abscessus strain A321	China	Department of Respiratory Medicine, Shanghai Pulmonary Hospital, Tongji University School of Medicine, Zhengming Road No. 507, Shanghai, Shanghai 200000, China	abscessus	3;12;1;new pattern 8;5;3;9	new ST pattern	abscessus/bolletii	abscessus	abscessus				abscessus
NZ_NQSO00000000	Mycobacterium abscessus subsp. abscessus strain 6094	China	Department of Respiratory Medicine, Shanghai Pulmonary Hospital, Tongji University School of Medicine, Zhengming Road No. 507, Shanghai, Shanghai 200000, China	abscessus	3;12;1;new pattern 8;5;3;9	new ST pattern	abscessus/bolletii	abscessus	abscessus				abscessus
NZ_NQSP00000000	Mycobacterium abscessus subsp. abscessus strain 283	China	Department of Respiratory Medicine, Shanghai Pulmonary Hospital, Tongji University School of Medicine, Zhengming Road No. 507, Shanghai, Shanghai 200000, China	abscessus	3;12;1;new pattern 8;30;3;9	new ST pattern	abscessus/bolletii	abscessus	abscessus				abscessus
NZ_NQSQ00000000	Mycobacterium abscessus subsp. abscessus strain 3478	China	Department of Respiratory Medicine, Shanghai Pulmonary Hospital, Tongji University School of Medicine, Zhengming Road No. 507, Shanghai, Shanghai 200000, China	abscessus	34;12;1;27;5;1;32	202	abscessus/bolletii	abscessus	abscessus				abscessus
NZ_NQSR00000000	Mycobacterium abscessus subsp. abscessus strain 234	China	Department of Respiratory Medicine, Shanghai Pulmonary Hospital, Tongji University School of Medicine, Zhengming Road No. 507, Shanghai, Shanghai 200000, China	abscessus	34;12;1;27;5;1;32	202	abscessus/bolletii	abscessus	abscessus				abscessus
NZ_NQSS00000000	Mycobacterium abscessus subsp. abscessus strain 220	China	Department of Respiratory Medicine, Shanghai Pulmonary Hospital, Tongji University School of Medicine, Zhengming Road No. 507, Shanghai, Shanghai 200000, China	abscessus	34;12;1;27;5;1;32	202	abscessus/bolletii	abscessus	abscessus				abscessus
NZ_NQST00000000	Mycobacterium abscessus subsp. abscessus strain A329	China	Department of Respiratory Medicine, Shanghai Pulmonary Hospital, Tongji University School of Medicine, Zhengming Road No. 507, Shanghai, Shanghai 200000, China	abscessus	28;1;17;8;5;16;new pattern 7	new ST pattern	abscessus/bolletii	abscessus	abscessus				abscessus
NZ_NQSU00000000	Mycobacterium abscessus subsp. abscessus strain 27	China	Department of Respiratory Medicine, Shanghai Pulmonary Hospital, Tongji University School of Medicine, Zhengming Road No. 507, Shanghai, Shanghai 200000, China	abscessus	5;12;1;new pattern 7;5;11;1	new ST pattern	abscessus/bolletii	abscessus	abscessus				abscessus
NZ_NQSV00000000	Mycobacterium abscessus subsp. abscessus strain A49	China	Department of Respiratory Medicine, Shanghai Pulmonary Hospital, Tongji University School of Medicine, Zhengming Road No. 507, Shanghai, Shanghai 200000, China	abscessus	3;1;1;12;5;17;8	24	abscessus/bolletii	abscessus	abscessus				abscessus
NZ_NQSW00000000	Mycobacterium abscessus subsp. abscessus strain A176	China	Department of Respiratory Medicine, Shanghai Pulmonary Hospital, Tongji University School of Medicine, Zhengming Road No. 507, Shanghai, Shanghai 200000, China	abscessus	3;11;1;8;5;15;18	47	abscessus/bolletii	abscessus	abscessus				abscessus
NZ_NQSX00000000	Mycobacterium abscessus subsp. abscessus strain A40	China	Department of Respiratory Medicine, Shanghai Pulmonary Hospital, Tongji University School of Medicine, Zhengming Road No. 507, Shanghai, Shanghai 200000, China	abscessus	13;12;new pattern 8;new pattern 8;5;3;9	new ST pattern	abscessus/bolletii	abscessus	abscessus				abscessus
NZ_NQSY00000000	Mycobacterium abscessus subsp. abscessus strain A35	China	Department of Respiratory Medicine, Shanghai Pulmonary Hospital, Tongji University School of Medicine, Zhengming Road No. 507, Shanghai, Shanghai 200000, China	abscessus	3;11;1;8;5;15;18	47	abscessus/bolletii	abscessus	abscessus				abscessus
NZ_NQSZ00000000	Mycobacterium abscessus subsp. abscessus strain A25 (	China	Department of Respiratory Medicine, Shanghai Pulmonary Hospital, Tongji University School of Medicine, Zhengming Road No. 507, Shanghai, Shanghai 200000, China	abscessus	3;12;1;new pattern 8;5;33;9	new ST pattern	abscessus/bolletii	abscessus	abscessus				abscessus
NZ_NQTA00000000	Mycobacterium abscessus subsp. abscessus strain A478	China	Department of Respiratory Medicine, Shanghai Pulmonary Hospital, Tongji University School of Medicine, Zhengming Road No. 507, Shanghai, Shanghai 200000, China	abscessus	13;12;1;8;new pattern 6;new pattern 8;15	new ST pattern	abscessus/bolletii	abscessus	abscessus				abscessus
NZ_NQTB00000000	Mycobacterium abscessus subsp. abscessus strain A426	China	Department of Respiratory Medicine, Shanghai Pulmonary Hospital, Tongji University School of Medicine, Zhengming Road No. 507, Shanghai, Shanghai 200000, China	abscessus	3;11;1;8;5;15;18	47	abscessus/bolletii	abscessus	abscessus				abscessus
NZ_NQTC00000000	Mycobacterium abscessus subsp. abscessus strain A373	China	Department of Respiratory Medicine, Shanghai Pulmonary Hospital, Tongji University School of Medicine, Zhengming Road No. 507, Shanghai, Shanghai 200000, China	abscessus	3;1;1;3;5;15;1	22	abscessus/bolletii	abscessus	abscessus				abscessus
NZ_NQTD00000000	Mycobacterium abscessus subsp. abscessus strain A337	China	Department of Respiratory Medicine, Shanghai Pulmonary Hospital, Tongji University School of Medicine, Zhengming Road No. 507, Shanghai, Shanghai 200000, China	abscessus	3;11;1;12;5;3;19	61	abscessus/bolletii	abscessus	abscessus				abscessus
NZ_NQTE00000000	Mycobacterium abscessus subsp. abscessus strain A317	China	Department of Respiratory Medicine, Shanghai Pulmonary Hospital, Tongji University School of Medicine, Zhengming Road No. 507, Shanghai, Shanghai 200000, China	abscessus	3;1;new pattern 7;3;5;15;1	new ST pattern	abscessus/bolletii	abscessus	abscessus				abscessus
NZ_NQTF00000000	Mycobacterium abscessus subsp. abscessus strain A305	China	Department of Respiratory Medicine, Shanghai Pulmonary Hospital, Tongji University School of Medicine, Zhengming Road No. 507, Shanghai, Shanghai 200000, China	abscessus	3;12;1;8;5;23;18	59	abscessus/bolletii	abscessus	abscessus				abscessus
NZ_NQTG00000000	Mycobacterium abscessus subsp. abscessus strain A274	China	Department of Respiratory Medicine, Shanghai Pulmonary Hospital, Tongji University School of Medicine, Zhengming Road No. 507, Shanghai, Shanghai 200000, China	abscessus	3;11;1;12;5;3;19	61	abscessus/bolletii	abscessus	abscessus				abscessus
NZ_NQTH00000000	Mycobacterium abscessus subsp. abscessus strain A233	China	Department of Respiratory Medicine, Shanghai Pulmonary Hospital, Tongji University School of Medicine, Zhengming Road No. 507, Shanghai, Shanghai 200000, China	abscessus	3;11;1;8;5;15;18	47	abscessus/bolletii	abscessus	abscessus				abscessus
NZ_NQTI00000000	Mycobacterium abscessus subsp. abscessus strain A232	China	Department of Respiratory Medicine, Shanghai Pulmonary Hospital, Tongji University School of Medicine, Zhengming Road No. 507, Shanghai, Shanghai 200000, China	abscessus	13;12;new pattern 8;new pattern 8;5;3;9	new ST pattern	abscessus/bolletii	abscessus	abscessus				abscessus
NZ_NQTJ00000000	Mycobacterium abscessus subsp. abscessus strain A215	China	Department of Respiratory Medicine, Shanghai Pulmonary Hospital, Tongji University School of Medicine, Zhengming Road No. 507, Shanghai, Shanghai 200000, China	abscessus	3;11;1;12;5;3;19	61	abscessus/bolletii	abscessus	abscessus				abscessus
NZ_NQTK00000000	Mycobacterium abscessus subsp. abscessus strain 5864	China	Department of Respiratory Medicine, Shanghai Pulmonary Hospital, Tongji University School of Medicine, Zhengming Road No. 507, Shanghai, Shanghai 200000, China	abscessus	3;12;1;new pattern 8;5;33;9	new ST pattern	abscessus/bolletii	abscessus	abscessus				abscessus
NZ_NQTL00000000	Mycobacterium abscessus subsp. abscessus strain 3820	China	Department of Respiratory Medicine, Shanghai Pulmonary Hospital, Tongji University School of Medicine, Zhengming Road No. 507, Shanghai, Shanghai 200000, China	abscessus	3;new pattern 9;1;8;3;29;10	new ST pattern	abscessus/bolletii	abscessus	abscessus				abscessus
NZ_NQTM00000000	Mycobacterium abscessus subsp. abscessus strain 3998	China	Department of Respiratory Medicine, Shanghai Pulmonary Hospital, Tongji University School of Medicine, Zhengming Road No. 507, Shanghai, Shanghai 200000, China	abscessus	3;11;1;8;5;15;18	47	abscessus/bolletii	abscessus	abscessus				abscessus
NZ_NQTN00000000	Mycobacterium abscessus subsp. abscessus strain 1791	China	Department of Respiratory Medicine, Shanghai Pulmonary Hospital, Tongji University School of Medicine, Zhengming Road No. 507, Shanghai, Shanghai 200000, China	abscessus	13;new pattern 10;9;3;11;25;15	new ST pattern	abscessus/bolletii	abscessus	abscessus				abscessus
NZ_NQTO00000000	Mycobacterium abscessus subsp. abscessus strain 288	China	Department of Respiratory Medicine, Shanghai Pulmonary Hospital, Tongji University School of Medicine, Zhengming Road No. 507, Shanghai, Shanghai 200000, China	abscessus	3;11;1;8;5;15;18	47	abscessus/bolletii	abscessus	abscessus				abscessus
NZ_NQTP00000000	Mycobacterium abscessus subsp. abscessus strain 215	China	Department of Respiratory Medicine, Shanghai Pulmonary Hospital, Tongji University School of Medicine, Zhengming Road No. 507, Shanghai, Shanghai 200000, China	abscessus	3;11;1;12;5;3;19	61	abscessus/bolletii	abscessus	abscessus				abscessus
NZ_NQTQ00000000	Mycobacterium abscessus subsp. abscessus strain 213	China	Department of Respiratory Medicine, Shanghai Pulmonary Hospital, Tongji University School of Medicine, Zhengming Road No. 507, Shanghai, Shanghai 200000, China	abscessus	3;11;1;8;5;15;18	47	abscessus/bolletii	abscessus	abscessus				abscessus
NZ_NQTR00000000	Mycobacterium abscessus subsp. abscessus strain 146	China	Department of Respiratory Medicine, Shanghai Pulmonary Hospital, Tongji University School of Medicine, Zhengming Road No. 507, Shanghai, Shanghai 200000, China	abscessus	3;11;1;12;5;3;19	61	abscessus/bolletii	abscessus	abscessus				abscessus
NZ_NQTS00000000	Mycobacterium abscessus subsp. abscessus strain 129	China	Department of Respiratory Medicine, Shanghai Pulmonary Hospital, Tongji University School of Medicine, Zhengming Road No. 507, Shanghai, Shanghai 200000, China	abscessus	3;1;1;3;5;15;1	22	abscessus/bolletii	abscessus	abscessus				abscessus
NZ_NQTT00000000	Mycobacterium abscessus subsp. abscessus strain A54	China	Department of Respiratory Medicine, Shanghai Pulmonary Hospital, Tongji University School of Medicine, Zhengming Road No. 507, Shanghai, Shanghai 200000, China	abscessus	new pattern 3;1;1;8;5;1;new pattern 14	new ST pattern	abscessus/bolletii	abscessus	abscessus				abscessus
NZ_NQTU00000000	Mycobacterium abscessus subsp. abscessus strain 5589	China	Department of Respiratory Medicine, Shanghai Pulmonary Hospital, Tongji University School of Medicine, Zhengming Road No. 507, Shanghai, Shanghai 200000, China	abscessus	new pattern 6;1;1;8;5;new pattern 13;3	new ST pattern	abscessus/bolletii	abscessus	abscessus				abscessus
NZ_NQTV00000000	Mycobacterium abscessus subsp. abscessus strain 5295	China	Department of Respiratory Medicine, Shanghai Pulmonary Hospital, Tongji University School of Medicine, Zhengming Road No. 507, Shanghai, Shanghai 200000, China	abscessus	new pattern 3;1;1;8;5;1;new pattern 14	new ST pattern	abscessus/bolletii	abscessus	abscessus				abscessus
NZ_NQTW00000000	Mycobacterium abscessus subsp. abscessus strain 3617	China	Department of Respiratory Medicine, Shanghai Pulmonary Hospital, Tongji University School of Medicine, Zhengming Road No. 507, Shanghai, Shanghai 200000, China	abscessus	18;12;1;8;new pattern 2;10;new pattern 8	new ST pattern	abscessus/bolletii	abscessus	abscessus				abscessus
NZ_NQTX00000000	Mycobacterium abscessus subsp. abscessus strain 205	China	Department of Respiratory Medicine, Shanghai Pulmonary Hospital, Tongji University School of Medicine, Zhengming Road No. 507, Shanghai, Shanghai 200000, China	abscessus	13;1;1;3;30;1;new pattern 8	new ST pattern	abscessus/bolletii	abscessus	abscessus				abscessus
NZ_NQTY00000000	Mycobacterium abscessus subsp. abscessus strain 5725	China	Department of Respiratory Medicine, Shanghai Pulmonary Hospital, Tongji University School of Medicine, Zhengming Road No. 507, Shanghai, Shanghai 200000, China	abscessus	36;1;1;8;11;16;15	246	abscessus/bolletii	abscessus	abscessus				abscessus
NZ_NQTZ00000000	Mycobacterium abscessus subsp. abscessus strain A353	China	Department of Respiratory Medicine, Shanghai Pulmonary Hospital, Tongji University School of Medicine, Zhengming Road No. 507, Shanghai, Shanghai 200000, China	abscessus	18;1;1;8;30;new pattern 6;5	new ST pattern	abscessus/bolletii	abscessus	abscessus				abscessus
NZ_NQUA00000000	Mycobacterium abscessus subsp. abscessus strain A255	China	Department of Respiratory Medicine, Shanghai Pulmonary Hospital, Tongji University School of Medicine, Zhengming Road No. 507, Shanghai, Shanghai 200000, China	abscessus	18;1;1;8;5;3;10	183	abscessus/bolletii	abscessus	abscessus				abscessus
NZ_NQUB00000000	Mycobacterium abscessus subsp. abscessus strain 546	China	Department of Respiratory Medicine, Shanghai Pulmonary Hospital, Tongji University School of Medicine, Zhengming Road No. 507, Shanghai, Shanghai 200000, China	abscessus	18;12;1;8;5;3;new pattern 13	new ST pattern	abscessus/bolletii	abscessus	abscessus				abscessus
NZ_NQUC00000000	Mycobacterium abscessus subsp. abscessus strain 3384	China	Department of Respiratory Medicine, Shanghai Pulmonary Hospital, Tongji University School of Medicine, Zhengming Road No. 507, Shanghai, Shanghai 200000, China	abscessus	3;new pattern 17;1;new pattern 8;30;3;9	new ST pattern	abscessus/bolletii	abscessus	abscessus				abscessus
NZ_NQUD00000000	Mycobacterium abscessus subsp. abscessus strain 2425	China	Department of Respiratory Medicine, Shanghai Pulmonary Hospital, Tongji University School of Medicine, Zhengming Road No. 507, Shanghai, Shanghai 200000, China	abscessus	3;new pattern 17;1;new pattern 8;30;3;new pattern 12	new ST pattern	abscessus/bolletii	abscessus	abscessus				abscessus
NZ_NQUE00000000	Mycobacterium abscessus subsp. abscessus strain 1701	China	Department of Respiratory Medicine, Shanghai Pulmonary Hospital, Tongji University School of Medicine, Zhengming Road No. 507, Shanghai, Shanghai 200000, China	abscessus	18;1;1;8;5;3;10	183	abscessus/bolletii	abscessus	abscessus				abscessus
NZ_NQUF00000000	Mycobacterium abscessus subsp. abscessus strain 57	China	Department of Respiratory Medicine, Shanghai Pulmonary Hospital, Tongji University School of Medicine, Zhengming Road No. 507, Shanghai, Shanghai 200000, China	abscessus	18;1;1;8;30;new pattern 6;5	new ST pattern	abscessus/bolletii	abscessus	abscessus				abscessus
NZ_NQUG00000000	Mycobacterium abscessus subsp. abscessus strain 29	China	Department of Respiratory Medicine, Shanghai Pulmonary Hospital, Tongji University School of Medicine, Zhengming Road No. 507, Shanghai, Shanghai 200000, China	abscessus	18;1;1;8;5;3;10	183	abscessus/bolletii	abscessus	abscessus				abscessus
NZ_NQUH00000000	Mycobacterium abscessus subsp. abscessus strain 22	China	Department of Respiratory Medicine, Shanghai Pulmonary Hospital, Tongji University School of Medicine, Zhengming Road No. 507, Shanghai, Shanghai 200000, China	abscessus	18;1;1;8;5;3;10	183	abscessus/bolletii	abscessus	abscessus				abscessus
NZ_NQUI00000000	Mycobacterium abscessus subsp. abscessus strain A218	China	Department of Respiratory Medicine, Shanghai Pulmonary Hospital, Tongji University School of Medicine, Zhengming Road No. 507, Shanghai, Shanghai 200000, China	abscessus	3;12;1;new pattern 8;30;new pattern 6;32	new ST pattern	abscessus/bolletii	abscessus	abscessus				abscessus
NZ_NQUJ00000000	Mycobacterium abscessus subsp. abscessus strain A315	China	Department of Respiratory Medicine, Shanghai Pulmonary Hospital, Tongji University School of Medicine, Zhengming Road No. 507, Shanghai, Shanghai 200000, China	abscessus	19;12;1;26;5;11;32	new ST pattern	abscessus/bolletii	abscessus	abscessus				abscessus
NZ_NQUK00000000	Mycobacterium abscessus subsp. abscessus strain 5681	China	Department of Respiratory Medicine, Shanghai Pulmonary Hospital, Tongji University School of Medicine, Zhengming Road No. 507, Shanghai, Shanghai 200000, China	abscessus	3;12;1;3;30;3;9	186	abscessus/bolletii	abscessus	abscessus				abscessus
NZ_NQUL00000000	Mycobacterium abscessus subsp. abscessus strain 1557	China	Department of Respiratory Medicine, Shanghai Pulmonary Hospital, Tongji University School of Medicine, Zhengming Road No. 507, Shanghai, Shanghai 200000, China	abscessus	3;12;1;3;30;3;9	186	abscessus/bolletii	abscessus	abscessus				abscessus
NZ_NQUM00000000	Mycobacterium abscessus subsp. abscessus strain 123	China	Department of Respiratory Medicine, Shanghai Pulmonary Hospital, Tongji University School of Medicine, Zhengming Road No. 507, Shanghai, Shanghai 200000, China	abscessus	19;12;1;26;5;new pattern 2;32	new ST pattern	abscessus/bolletii	abscessus	abscessus				abscessus
NZ_NQUN00000000	Mycobacterium abscessus subsp. abscessus strain 28	China	Department of Respiratory Medicine, Shanghai Pulmonary Hospital, Tongji University School of Medicine, Zhengming Road No. 507, Shanghai, Shanghai 200000, China	abscessus	3;12;1;3;30;3;9	186	abscessus/bolletii	abscessus	abscessus				abscessus
NZ_NQUO00000000	Mycobacterium abscessus subsp. abscessus strain 14	China	Department of Respiratory Medicine, Shanghai Pulmonary Hospital, Tongji University School of Medicine, Zhengming Road No. 507, Shanghai, Shanghai 200000, China	abscessus	3;12;1;new pattern 8;5;33;1	new ST pattern	abscessus/bolletii	abscessus	abscessus				abscessus
NZ_NQUP00000000	Mycobacterium abscessus subsp. abscessus strain A244	China	Department of Respiratory Medicine, Shanghai Pulmonary Hospital, Tongji University School of Medicine, Zhengming Road No. 507, Shanghai, Shanghai 200000, China	abscessus	3;12;1;26;30;23;1	new ST pattern	abscessus/bolletii	abscessus	abscessus				abscessus
NZ_NQUQ00000000	Mycobacterium abscessus subsp. abscessus strain A395	China	Department of Respiratory Medicine, Shanghai Pulmonary Hospital, Tongji University School of Medicine, Zhengming Road No. 507, Shanghai, Shanghai 200000, China	abscessus	3;12;1;3;30;33;9	new ST pattern	abscessus/bolletii	abscessus	abscessus				abscessus
[truncated: 9 more rows]

## Sheet: Table S2-gANI basic
Genome	cds.DFAST_NZ_AKUF.fna	cds.DFAST_NZ_FRYO.fna	cds.DFAST_NZ_FRYW.fna	cds.DFAST_NZ_FRYZ.fna	cds.DFAST_NZ_FRZA.fna	cds.DFAST_NZ_FRZG.fna	cds.DFAST_NZ_FSAE.fna	cds.DFAST_NZ_FSAN.fna	cds.DFAST_NZ_FSAR.fna	cds.DFAST_NZ_FSAS.fna	cds.DFAST_NZ_FSAT.fna	cds.DFAST_NZ_FSAW.fna	cds.DFAST_NZ_FSBA.fna	cds.DFAST_NZ_FSBW.fna	cds.DFAST_NZ_FSCC.fna	cds.DFAST_NZ_FSCX.fna	cds.DFAST_NZ_FSDF.fna	cds.DFAST_NZ_FSDK.fna	cds.DFAST_NZ_FSDO.fna	cds.DFAST_NZ_FSDT.fna	cds.DFAST_NZ_FSEG.fna	cds.DFAST_NZ_FSEM.fna	cds.DFAST_NZ_FSEN.fna	cds.DFAST_NZ_FSEQ.fna	cds.DFAST_NZ_FSEU.fna	cds.DFAST_NZ_FSFV.fna	cds.DFAST_NZ_FSGA.fna	cds.DFAST_NZ_FSGO.fna	cds.DFAST_NZ_FSHR.fna	cds.DFAST_NZ_FSIA.fna	cds.DFAST_NZ_FSIY.fna	cds.DFAST_NZ_FSJC.fna	cds.DFAST_NZ_FSJD.fna	cds.DFAST_NZ_FSJF.fna	cds.DFAST_NZ_FSJG.fna	cds.DFAST_NZ_FSJY.fna	cds.DFAST_NZ_FSKM.fna	cds.DFAST_NZ_FSLU.fna	cds.DFAST_NZ_FSMA.fna	cds.DFAST_NZ_FSMO.fna	cds.DFAST_NZ_FSMS.fna	cds.DFAST_NZ_FSMW.fna	cds.DFAST_NZ_FSNH.fna	cds.DFAST_NZ_FSNL.fna	cds.DFAST_NZ_FSNM.fna	cds.DFAST_NZ_FSNR.fna	cds.DFAST_NZ_FSPH.fna	cds.DFAST_NZ_FSPI.fna	cds.DFAST_NZ_FSPU.fna
[truncated: 187 more rows]
[truncated: 138 more columns]

[truncated: 2 more sheets: Table S3- gANI additional, Table S4- clinical strains]
